# Supplementary material for: Cuproptosis‐Related Ferroptosis Gene Signature: A Prognostic Tool for Colon Cancer Patients
Source: Cancer Rep (Hoboken). 2025 Oct 28;8(11):e70372. doi: 10.1002/cnr2.70372 (PMC12567641; doi:10.1002/cnr2.70372)
Supplement: Supplementary file 1 — Table S1: The gene list of 19 cuproptosis‐related genes and 464 ferroptosis‐related genes. [file CNR2-8-e70372-s004.xlsx]

## Sheet: Table S1
Additional file 1: Table S1. The gene list of 19 cuproptosis-related genes and 464 ferroptosis-related genes.
Gene Symbol	Type	Gene Symbol	Type	Gene Symbol	Type	Gene Symbol	Type
NFE2L2	Cuproptosis	BRD2	Ferroptosis	RARRES2	Ferroptosis	OSBPL9	Ferroptosis
NLRP3	Cuproptosis	BRD3	Ferroptosis	USP11	Ferroptosis	INTS2	Ferroptosis
ATP7B	Cuproptosis	BRDT	Ferroptosis	RPL8	Ferroptosis	MMD	Ferroptosis
ATP7A	Cuproptosis	DECR1	Ferroptosis	IREB2	Ferroptosis	CYP4F8	Ferroptosis
SLC31A1	Cuproptosis	GLRX5	Ferroptosis	ATP5MC3	Ferroptosis	MLLT1	Ferroptosis
FDX1	Cuproptosis	NCOA3	Ferroptosis	CS	Ferroptosis	TTPA	Ferroptosis
LIAS	Cuproptosis	NR5A2	Ferroptosis	EMC2	Ferroptosis	GRIA3	Ferroptosis
LIPT1	Cuproptosis	PANX2	Ferroptosis	ACSF2	Ferroptosis	EPT1	Ferroptosis
LIPT2	Cuproptosis	RHEBP1	Ferroptosis	NOX1	Ferroptosis	POM121L12	Ferroptosis
DLD	Cuproptosis	TFAP2A	Ferroptosis	CYBB	Ferroptosis	LIG3	Ferroptosis
DLAT	Cuproptosis	CP	Ferroptosis	NOX3	Ferroptosis	AEBP2	Ferroptosis
PDHA1	Cuproptosis	ARF6	Ferroptosis	NOX4	Ferroptosis	AGPS	Ferroptosis
PDHB	Cuproptosis	GDF15	Ferroptosis	NOX5	Ferroptosis	CDCA3	Ferroptosis
MTF1	Cuproptosis	ABHD12	Ferroptosis	DUOX1	Ferroptosis	PEX2	Ferroptosis
GLS	Cuproptosis	PPP1R13L	Ferroptosis	DUOX2	Ferroptosis	PEX6	Ferroptosis
CDKN2A	Cuproptosis	TFAM	Ferroptosis	PGD	Ferroptosis	TIMM9	Ferroptosis
DBT	Cuproptosis	KDM3B	Ferroptosis	FLT3	Ferroptosis	DCAF7	Ferroptosis
GCSH	Cuproptosis	RNF113A	Ferroptosis	SCP2	Ferroptosis	LCE2C	Ferroptosis
DLST	Cuproptosis	AHCY	Ferroptosis	ACSL4	Ferroptosis	FAR1	Ferroptosis
PTGS2	Ferroptosis	MIR522	Ferroptosis	LPCAT3	Ferroptosis	PHF21A	Ferroptosis
CHAC1	Ferroptosis	IDH2	Ferroptosis	NRAS	Ferroptosis	SMAD7	Ferroptosis
SLC40A1	Ferroptosis	PPARA	Ferroptosis	KRAS	Ferroptosis	LYRM1	Ferroptosis
TF	Ferroptosis	NOS2	Ferroptosis	HRAS	Ferroptosis	AMN	Ferroptosis
TFRC	Ferroptosis	SIAH2	Ferroptosis	TFR2	Ferroptosis	PEX3	Ferroptosis
FTH1	Ferroptosis	RELA	Ferroptosis	SLC38A1	Ferroptosis	MTCH1	Ferroptosis
GPX4	Ferroptosis	PRKAA2	Ferroptosis	SLC1A5	Ferroptosis	ACADSB	Ferroptosis
HSPB1	Ferroptosis	VDR	Ferroptosis	GLS2	Ferroptosis	PVT1	Ferroptosis
NFE2L2	Ferroptosis	NEDD4	Ferroptosis	CARS1	Ferroptosis	SLC39A14	Ferroptosis
SLC7A11	Ferroptosis	PRDX1	Ferroptosis	ALOX5	Ferroptosis	MAP3K11	Ferroptosis
AKR1C1	Ferroptosis	AR	Ferroptosis	KEAP1	Ferroptosis	GSK3B	Ferroptosis
AKR1C2	Ferroptosis	MTF1	Ferroptosis	ATG5	Ferroptosis	BRD7	Ferroptosis
AKR1C3	Ferroptosis	COPZ1	Ferroptosis	ATG7	Ferroptosis	SLC25A28	Ferroptosis
RB1	Ferroptosis	NUPR1	Ferroptosis	NCOA4	Ferroptosis	MFN2	Ferroptosis
HSF1	Ferroptosis	USP35	Ferroptosis	ALOX12	Ferroptosis	SLC11A2	Ferroptosis
GCLC	Ferroptosis	NEAT1	Ferroptosis	ALOX12B	Ferroptosis	ZFAS1	Ferroptosis
SQSTM1	Ferroptosis	PARP1	Ferroptosis	ALOX15	Ferroptosis	TSC1	Ferroptosis
NQO1	Ferroptosis	PARP2	Ferroptosis	ALOX15B	Ferroptosis	TGFB1	Ferroptosis
HMOX1	Ferroptosis	PARP3	Ferroptosis	ALOXE3	Ferroptosis	SNCA	Ferroptosis
MUC1	Ferroptosis	PARP4	Ferroptosis	PHKG2	Ferroptosis	CGAS	Ferroptosis
SLC3A2	Ferroptosis	PARP6	Ferroptosis	ACO1	Ferroptosis	STING1	Ferroptosis
MT1G	Ferroptosis	PARP8	Ferroptosis	G6PDX	Ferroptosis	HDDC3	Ferroptosis
CISD1	Ferroptosis	PARP9	Ferroptosis	ULK1	Ferroptosis	MIR761	Ferroptosis
FANCD2	Ferroptosis	PARP10	Ferroptosis	ATG3	Ferroptosis	MDM2	Ferroptosis
FTMT	Ferroptosis	PARP11	Ferroptosis	ATG4D	Ferroptosis	MDM4	Ferroptosis
HSPA5	Ferroptosis	PARP12	Ferroptosis	BECN1	Ferroptosis	DLD	Ferroptosis
ATF4	Ferroptosis	PARP14	Ferroptosis	MAP1LC3A	Ferroptosis	WWTR1	Ferroptosis
TP53	Ferroptosis	PARP15	Ferroptosis	GABARAPL2	Ferroptosis	PRKCA	Ferroptosis
HELLS	Ferroptosis	PARP16	Ferroptosis	GABARAPL1	Ferroptosis	LGMN	Ferroptosis
SCD	Ferroptosis	PDSS2	Ferroptosis	ATG16L1	Ferroptosis	MYCN	Ferroptosis
FADS2	Ferroptosis	TXN	Ferroptosis	WIPI1	Ferroptosis	IFNA1	Ferroptosis
SRC	Ferroptosis	SENP1	Ferroptosis	WIPI2	Ferroptosis	IFNA2	Ferroptosis
STAT3	Ferroptosis	OIP5-AS1	Ferroptosis	SNX4	Ferroptosis	IFNA4	Ferroptosis
PML	Ferroptosis	MIR190A	Ferroptosis	ATG13	Ferroptosis	IFNA5	Ferroptosis
MTOR	Ferroptosis	FGF21	Ferroptosis	ULK2	Ferroptosis	IFNA6	Ferroptosis
NFS1	Ferroptosis	CREB1	Ferroptosis	SAT1	Ferroptosis	IFNA7	Ferroptosis
TP63	Ferroptosis	CREB3	Ferroptosis	EGFR	Ferroptosis	IFNA8	Ferroptosis
CDKN1A	Ferroptosis	CREB5	Ferroptosis	MAPK3	Ferroptosis	IFNA10	Ferroptosis
MIR137	Ferroptosis	GOT1	Ferroptosis	MAPK1	Ferroptosis	IFNA13	Ferroptosis
ENPP2	Ferroptosis	MIR130B	Ferroptosis	BID	Ferroptosis	IFNA14	Ferroptosis
VDAC2	Ferroptosis	BEX1	Ferroptosis	ZEB1	Ferroptosis	IFNA16	Ferroptosis
FH	Ferroptosis	ASAH2	Ferroptosis	DPP4	Ferroptosis	IFNA17	Ferroptosis
CISD2	Ferroptosis	FABP4	Ferroptosis	CDKN2A	Ferroptosis	IFNA21	Ferroptosis
MIR9-1	Ferroptosis	AKT1S1	Ferroptosis	PEBP1	Ferroptosis	SMG9	Ferroptosis
MIR9-2	Ferroptosis	MLST8	Ferroptosis	SOCS1	Ferroptosis	PPARG	Ferroptosis
MIR9-3	Ferroptosis	SIRT1	Ferroptosis	CDO1	Ferroptosis	MIR335	Ferroptosis
CBS	Ferroptosis	TYRO3	Ferroptosis	MYB	Ferroptosis	SNX5	Ferroptosis
ISCU	Ferroptosis	SIRT6	Ferroptosis	MAPK8	Ferroptosis	PAQR3	Ferroptosis
ACSL3	Ferroptosis	TMSB4X	Ferroptosis	MAPK9	Ferroptosis	MICU1	Ferroptosis
OTUB1	Ferroptosis	TMSB4Y	Ferroptosis	MAPK14	Ferroptosis	TOR2A	Ferroptosis
CD44	Ferroptosis	KIF20A	Ferroptosis	LINC00472	Ferroptosis	MIR375	Ferroptosis
LINC00336	Ferroptosis	ECH1	Ferroptosis	PRKAA1	Ferroptosis	MAP3K14	Ferroptosis
BRD4	Ferroptosis	ETV4	Ferroptosis	ELAVL1	Ferroptosis	MIR324	Ferroptosis
PRDX6	Ferroptosis	MEG8	Ferroptosis	BAP1	Ferroptosis	QSOX1	Ferroptosis
MIR17	Ferroptosis	VCP	Ferroptosis	ABCC1	Ferroptosis	MIB2	Ferroptosis
SESN2	Ferroptosis	RBMS1	Ferroptosis	MIR6852	Ferroptosis	CLTRN	Ferroptosis
NF2	Ferroptosis	KDM4A	Ferroptosis	ACVR1B	Ferroptosis	KLF2	Ferroptosis
ARNTL	Ferroptosis	MGST1	Ferroptosis	TGFBR1	Ferroptosis	MIR5096	Ferroptosis
HIF1A	Ferroptosis	MPC1	Ferroptosis	EPAS1	Ferroptosis	HOTAIR	Ferroptosis
JUN	Ferroptosis	CHMP1A	Ferroptosis	HILPDA	Ferroptosis	H19	Ferroptosis
CA9	Ferroptosis	CAMKK2	Ferroptosis	IFNG	Ferroptosis	FOXO4	Ferroptosis
TMBIM4	Ferroptosis	SOX2	Ferroptosis	ANO6	Ferroptosis	YTHDC2	Ferroptosis
PLIN2	Ferroptosis	SRSF9	Ferroptosis	LPIN1	Ferroptosis	DDR2	Ferroptosis
MIR212	Ferroptosis	PROK2	Ferroptosis	HMGB1	Ferroptosis	SLC39A7	Ferroptosis
Fer1HCH	Ferroptosis	MIR4443	Ferroptosis	TNFAIP3	Ferroptosis	TRIM46	Ferroptosis
AIFM2	Ferroptosis	SIRT2	Ferroptosis	TLR4	Ferroptosis	ACSL1	Ferroptosis
LAMP2	Ferroptosis	MIR27A	Ferroptosis	ATF3	Ferroptosis	KDM5A	Ferroptosis
ZFP36	Ferroptosis	MIR670	Ferroptosis	ATM	Ferroptosis	TRIM21	Ferroptosis
PROM2	Ferroptosis	MEF2C	Ferroptosis	YY1AP1	Ferroptosis	DPEP1	Ferroptosis
CHMP5	Ferroptosis	EZH2	Ferroptosis	EGLN2	Ferroptosis	CYGB	Ferroptosis
CHMP6	Ferroptosis	PEDS1	Ferroptosis	MIOX	Ferroptosis	IDO1	Ferroptosis
CAV1	Ferroptosis	SMPD1	Ferroptosis	TAFAZZIN	Ferroptosis	GSTZ1	Ferroptosis
GCH1	Ferroptosis	ADAMTS13	Ferroptosis	MTDH	Ferroptosis	GJA1	Ferroptosis
SIRT3	Ferroptosis	CDC25A	Ferroptosis	IDH1	Ferroptosis	PGRMC1	Ferroptosis
DAZAP1	Ferroptosis	G6PD	Ferroptosis	FBXW7	Ferroptosis	CIRBP	Ferroptosis
PIR	Ferroptosis	PPARD	Ferroptosis	PANX1	Ferroptosis	YAP1	Ferroptosis
FTL	Ferroptosis	ENO3	Ferroptosis	DNAJB6	Ferroptosis	MIR135B	Ferroptosis
HCAR1	Ferroptosis	LCN2	Ferroptosis	BACH1	Ferroptosis	TRIM26	Ferroptosis
SLC16A1	Ferroptosis	MARCHF5	Ferroptosis	LONP1	Ferroptosis	NDRG1	Ferroptosis
RRM2	Ferroptosis	TRIB2	Ferroptosis	CD82	Ferroptosis	MIR302A	Ferroptosis
NR4A1	Ferroptosis	DHODH	Ferroptosis	IL1B	Ferroptosis	ASMTL-AS1	Ferroptosis
PIK3CA	Ferroptosis	MIR545	Ferroptosis	CTSB	Ferroptosis	PIEZO1	Ferroptosis
RPTOR	Ferroptosis	PDK4	Ferroptosis	POR	Ferroptosis	LIFR	Ferroptosis
SREBF1	Ferroptosis	MIR9-3HG	Ferroptosis	CYB5R1	Ferroptosis	PTPN6	Ferroptosis
SREBF2	Ferroptosis	ADIPOQ	Ferroptosis	ELOVL5	Ferroptosis	MIR15A	Ferroptosis
FZD7	Ferroptosis	circDTL	Ferroptosis	FADS1	Ferroptosis	EGR1	Ferroptosis
P4HB	Ferroptosis	IL6	Ferroptosis	PTEN	Ferroptosis	ADAM23	Ferroptosis
NT5DC2	Ferroptosis	PTPN18	Ferroptosis	NR1D1	Ferroptosis	ARHGEF26-AS1	Ferroptosis
BCAT2	Ferroptosis	ABCC5	Ferroptosis	NR1D2	Ferroptosis	CPEB1	Ferroptosis
PLA2G6	Ferroptosis	CISD3	Ferroptosis	TBK1	Ferroptosis	COX4I2	Ferroptosis
MIR424	Ferroptosis	MS4A15	Ferroptosis	USP7	Ferroptosis	COX4I2	Ferroptosis
PARK7	Ferroptosis	FURIN	Ferroptosis	AQP3	Ferroptosis	TIMP1	Ferroptosis
FXN	Ferroptosis	GALNT14	Ferroptosis	AQP5	Ferroptosis	KDM6B	Ferroptosis
SUV39H1	Ferroptosis	KLHDC3	Ferroptosis	AQP8	Ferroptosis	METTL14	Ferroptosis
ATF2	Ferroptosis	LINC01833	Ferroptosis	LINC00618	Ferroptosis	MIB1	Ferroptosis
ACOT1	Ferroptosis	MAPKAP1	Ferroptosis	MT1DP	Ferroptosis	KDM5C	Ferroptosis
ALDH3A2	Ferroptosis	PRR5	Ferroptosis	PEX10	Ferroptosis	MEG3	Ferroptosis
STK11	Ferroptosis	RICTOR	Ferroptosis	AGPAT3	Ferroptosis	CCDC6	Ferroptosis
FNDC5	Ferroptosis	GSTM1	Ferroptosis	PEX12	Ferroptosis	CFL1	Ferroptosis
CDH1	Ferroptosis	TERT	Ferroptosis	CHP1	Ferroptosis	MIR539	Ferroptosis
MIR214	Ferroptosis	TMEM161B-DT	Ferroptosis	GPAT4	Ferroptosis	KMT2D	Ferroptosis
NEDD4L	Ferroptosis	MIR18A	Ferroptosis	BRPF1	Ferroptosis
