# Supplementary material for: Cuproptosis‐Related Ferroptosis Gene Signature: A Prognostic Tool for Colon Cancer Patients
Source: Cancer Rep (Hoboken). 2025 Oct 28;8(11):e70372. doi: 10.1002/cnr2.70372 (PMC12567641; doi:10.1002/cnr2.70372)
Supplement: Supplementary file 2 — Table S2: Identification of 197 differentially expressed genes. [file CNR2-8-e70372-s002.xlsx]

## Sheet: DEGs
gene	conMean	treatMean	logFC	pValue	fdr
AQP8	2353.7	23.5781	-6.64134	1.23e-23	5.38e-22
MT1G	1284.7	143.363	-3.16368	3.48e-20	3.75e-19
PDK4	111.602	13.495	-3.04786	1.96e-24	1.55e-22
LIFR	6.89232	0.924353	-2.89847	5.65e-24	2.78e-22
CPEB1	0.66059	0.116336	-2.50546	3.46e-21	5.41e-20
MT1DP	11.1521	2.49553	-2.1599	1.63e-18	1.17e-17
BEX1	7.73309	1.85031	-2.06327	1.36e-20	1.73e-19
NR5A2	19.7194	4.72977	-2.05977	3.19e-24	1.8e-22
CP	5.53715	1.72079	-1.68607	7.28e-20	7e-19
CAV1	118.072	37.7582	-1.64481	2.7e-13	1.09e-12
SMPD1	95.605	33.3465	-1.51955	2.59e-24	1.7e-22
ARHGEF26-AS1	0.180929	0.0639133	-1.50124	3.35e-08	7.26e-08
PRKAA2	2.77215	0.981083	-1.49856	2e-14	8.85e-14
ADIPOQ	4.63705	1.65333	-1.48783	4.94e-20	4.87e-19
DDR2	21.6275	7.76948	-1.47698	9.93e-13	3.8e-12
CDO1	2.57493	0.933348	-1.46405	4.44e-13	1.79e-12
GRIA3	0.475044	0.175302	-1.43822	1.72e-20	2.12e-19
SNCA	1.69545	0.62764	-1.43366	6e-12	2.07e-11
AMN	101.013	38.1199	-1.40592	5.55e-15	2.57e-14
FABP4	36.9679	14.2481	-1.37551	1.21e-18	8.97e-18
HMOX1	104.299	40.2199	-1.37475	9.33e-18	5.66e-17
FLT3	1.09613	0.4386	-1.32144	1.94e-18	1.36e-17
AKR1C2	4.53415	1.81626	-1.31986	1.49e-18	1.09e-17
AR	1.32953	0.53338	-1.31769	2.92e-11	8.57e-11
ZEB1	16.5349	6.74886	-1.2928	6.89e-07	1.28e-06
ACSF2	44.2752	18.7091	-1.24276	2.31e-16	1.23e-15
PRDX6	577.088	257.143	-1.16622	5.58e-22	1.12e-20
CHP1	287.218	128.19	-1.16386	1.12e-20	1.47e-19
ENPP2	19.4736	8.76544	-1.15162	1.05e-16	5.81e-16
MEF2C	6.97628	3.16335	-1.14101	1.42e-17	8.47e-17
NDRG1	203.166	104.261	-0.962458	2.94e-10	7.61e-10
PROM2	32.9047	17.1318	-0.941615	1.93e-11	5.84e-11
NEDD4L	11.739	6.11687	-0.940441	4.93e-19	4.04e-18
EPAS1	121.606	63.4907	-0.937592	7.84e-19	6.3e-18
GSTM1	8.53791	4.45993	-0.936861	0.000967624	0.00140163
SESN2	42.7058	22.3938	-0.931332	8.03e-18	4.95e-17
MPC1	137.492	72.934	-0.914682	8.79e-20	8.25e-19
LPCAT3	21.3265	11.4187	-0.90125	6.77e-17	3.92e-16
CDKN1A	321.368	175.132	-0.875781	1.5e-13	6.35e-13
AKR1C3	98.1231	54.3522	-0.852255	1.64e-11	5.2e-11
VDR	103.47	57.9127	-0.837258	8.64e-15	3.91e-14
MIR9-3HG	0.206922	0.116742	-0.825768	9.82e-13	3.79e-12
SCP2	87.2658	50.0755	-0.801311	2.74e-20	3.08e-19
RARRES2	134.827	77.5802	-0.797351	1.78e-08	3.95e-08
MAPK3	206.776	119.861	-0.786703	2.43e-17	1.43e-16
PPARD	71.9995	42.9173	-0.746428	1.32e-12	5.02e-12
WWTR1	18.9732	11.4576	-0.727658	0.000166154	0.000258753
NCOA4	228.245	140.609	-0.698897	9.06e-20	8.3e-19
SMAD7	27.6111	17.0602	-0.694613	8.42e-13	3.29e-12
FOXO4	33.4497	21.8017	-0.617557	1.82e-11	5.64e-11
GABARAPL1	31.8789	20.8979	-0.609243	4.12e-11	1.18e-10
FNDC5	1.29399	0.858218	-0.592406	1.13e-08	2.55e-08
NF2	13.0491	19.6512	0.590665	7.9e-12	2.71e-11
JUN	179.826	271.376	0.593696	3.91e-05	6.45e-05
GSK3B	9.35465	14.1664	0.598718	1.05e-11	3.42e-11
PHKG2	7.86677	11.9183	0.599335	1.65e-11	5.2e-11
CISD2	8.63087	13.086	0.600449	8.77e-12	2.95e-11
PARP14	21.8407	33.1909	0.603774	0.00358478	0.00492127
HSPA5	402.914	612.784	0.604904	3.85e-09	9.24e-09
TFAM	24.9446	37.953	0.605486	3.56e-07	6.87e-07
CTSB	197.856	301.11	0.605842	3.74e-06	6.53e-06
ACSL1	18.2316	27.8828	0.612935	0.000331439	0.000500333
TGFBR1	17.1386	26.2405	0.614543	1.64e-05	2.77e-05
MLLT1	35.9432	55.2668	0.620695	1.38e-11	4.43e-11
MIB2	10.316	15.8726	0.621664	2.05e-05	3.45e-05
BRD7	16.3019	25.2271	0.629937	4.59e-11	1.28e-10
KDM5C	37.9284	58.733	0.630894	1.42e-08	3.17e-08
WIPI2	21.0077	32.5575	0.632072	2.66e-16	1.36e-15
MYB	30.7986	48.1491	0.644644	6.75e-06	1.16e-05
COPZ1	109.411	171.12	0.645252	2.66e-15	1.26e-14
PARP1	19.5656	30.6238	0.646336	2.76e-10	7.24e-10
ATG16L1	16.9045	26.4894	0.648006	3.54e-18	2.33e-17
LIPT2	2.75531	4.31899	0.648481	8.51e-09	1.96e-08
CARS1	11.8482	18.6207	0.652239	3.35e-15	1.57e-14
ABHD12	51.312	81.3317	0.66452	5.99e-08	1.24e-07
IDH2	203.591	325.209	0.675691	2.74e-07	5.34e-07
PANX1	12.5973	20.1281	0.676097	9.47e-11	2.57e-10
PEX3	8.46926	13.6892	0.692726	5.58e-11	1.55e-10
AEBP2	9.2937	15.17	0.706892	4.35e-12	1.54e-11
ADAMTS13	1.43305	2.36686	0.723887	0.0040408	0.00550892
HRAS	33.2614	54.9546	0.724389	4.53e-11	1.27e-10
RB1	21.2123	35.1091	0.726948	1.35e-08	3.03e-08
GLS	20.7866	34.5346	0.732387	4.25e-08	8.95e-08
DAZAP1	31.196	51.9084	0.734605	5.37e-18	3.41e-17
PARP10	24.3566	40.8814	0.747133	7.88e-10	1.95e-09
SENP1	6.64901	11.2925	0.764152	1.99e-13	8.24e-13
GPX4	171.859	293.264	0.770978	5.22e-12	1.82e-11
SRSF9	34.4565	58.8741	0.772856	2.44e-16	1.26e-15
PRDX1	249.849	430.157	0.783808	1.65e-15	8.02e-15
GPAT4	15.4548	26.6432	0.785707	4.37e-14	1.91e-13
PARP6	7.02115	12.2546	0.803549	7.46e-10	1.86e-09
CREB5	1.06032	1.8573	0.808699	0.0401168	0.0492399
PARP2	7.5006	13.1446	0.809392	1.74e-13	7.3e-13
ELAVL1	26.9818	47.3688	0.811952	1.34e-21	2.51e-20
ANO6	17.8228	31.7612	0.83354	5.84e-10	1.47e-09
YAP1	31.1706	55.609	0.835132	1.03e-11	3.4e-11
PEX10	8.93197	15.9412	0.835715	4.63e-14	2e-13
LYRM1	16.3952	29.4157	0.843315	1.11e-11	3.6e-11
MDM2	7.03648	12.6474	0.845918	1.12e-07	2.26e-07
NEDD4	4.31234	7.75373	0.846418	5.89e-07	1.12e-06
SMG9	9.01076	16.2455	0.850321	5.27e-18	3.4e-17
PGD	89.952	162.554	0.853692	6.7e-15	3.07e-14
SOCS1	7.65762	13.8442	0.854315	0.000320679	0.000485952
MTDH	46.9123	85.1023	0.859232	6.33e-14	2.71e-13
PIR	8.44509	15.3297	0.860142	2.79e-08	6.1e-08
USP35	2.39546	4.36347	0.865171	2.46e-13	1.01e-12
MDM4	6.32094	11.5506	0.869757	4.89e-10	1.24e-09
LIG3	5.20004	9.52449	0.873119	1.6e-16	8.75e-16
NR1D1	15.0961	27.9799	0.890212	3.79e-10	9.76e-10
INTS2	4.11629	7.64569	0.893301	9.74e-12	3.25e-11
PML	11.9306	22.1608	0.893337	2.7e-11	8.12e-11
HMGB1	72.0575	133.931	0.894274	1.74e-11	5.43e-11
FXN	2.31063	4.31075	0.89965	2.61e-15	1.25e-14
DHODH	4.40568	8.21953	0.899693	3.39e-19	2.9e-18
CD82	26.6493	49.9306	0.905824	8.2e-12	2.79e-11
TFRC	104.242	196.404	0.913881	3.95e-08	8.36e-08
G6PD	26.5177	50.0367	0.916029	1.43e-15	7.16e-15
PEDS1	10.0808	19.0543	0.918497	7.32e-18	4.58e-17
LPIN1	6.3146	11.9804	0.923913	5.95e-11	1.64e-10
NFS1	9.19149	17.4468	0.924589	3.1e-18	2.07e-17
TP53	34.9525	66.6035	0.930203	1.01e-09	2.47e-09
MLST8	23.3098	44.4959	0.932731	2.42e-16	1.26e-15
TRIB2	9.87132	19.039	0.947646	0.00152227	0.00216525
HSF1	39.3389	76.1919	0.953683	7.98e-17	4.56e-16
PARP8	3.9024	7.55878	0.953791	4.38e-09	1.05e-08
DUOX1	0.945732	1.89304	1.0012	0.00034113	0.000512997
NOX1	121.487	245.933	1.01746	0.00180906	0.00252755
TIMM9	23.2824	47.3256	1.02338	1.54e-15	7.58e-15
ATP7B	3.54047	7.23577	1.0312	1.93e-11	5.84e-11
TRIM46	0.447746	0.918957	1.03732	5.96e-07	1.12e-06
LINC00336	0.163112	0.336241	1.04363	0.00671637	0.00894004
LONP1	41.9454	89.1238	1.0873	2.62e-18	1.78e-17
ENO3	1.50751	3.20496	1.08814	2.85e-12	1.04e-11
PIEZO1	21.8089	49.0081	1.1681	9.86e-16	4.98e-15
IFNG	0.514829	1.16419	1.17716	0.000984787	0.00142127
RPL8	1924.94	4393.3	1.19049	1.73e-16	9.36e-16
IL6	3.0477	7.0098	1.20165	0.000185739	0.000286985
BID	18.949	45.0104	1.24814	2.65e-21	4.54e-20
ACSL4	14.0242	33.565	1.25904	1.66e-12	6.1e-12
CLTRN	0.306117	0.739866	1.27318	2.03e-06	3.6e-06
ELOVL5	23.2241	56.5217	1.28318	2.86e-11	8.48e-11
NQO1	90.5197	222.683	1.29869	3.31e-11	9.6e-11
ABCC1	14.0216	34.7412	1.30899	3.28e-19	2.87e-18
SLC3A2	50.0391	127.854	1.35337	5.7e-22	1.12e-20
SLC1A5	95.9963	250.43	1.38336	3.52e-20	3.75e-19
PPP1R13L	10.2683	27.433	1.41771	2.23e-18	1.54e-17
SLC11A2	13.2937	35.9049	1.43344	3.24e-22	7.5e-21
SUV39H1	6.97939	19.349	1.47109	5.14e-22	1.12e-20
FANCD2	3.46373	9.66072	1.4798	4.25e-21	6.2e-20
CDC25A	6.56921	18.4792	1.49211	4.06e-19	3.4e-18
CGAS	3.04214	8.7539	1.52484	3.36e-12	1.2e-11
PTGS2	4.51734	13.2524	1.55271	0.0151586	0.0190207
GCSH	0.345415	1.02976	1.5759	8.47e-19	6.67e-18
EZH2	9.55683	28.5252	1.57763	2.13e-23	8.4e-22
CD44	36.9932	115.636	1.64426	4.73e-23	1.69e-21
FADS1	2.77951	9.15569	1.71984	1.84e-11	5.67e-11
RRM2	13.852	46.9854	1.76212	3.57e-21	5.41e-20
CDCA3	5.14264	17.5627	1.77193	2.07e-22	5.43e-21
KIF20A	7.03571	24.5253	1.8015	1.11e-22	3.13e-21
CHAC1	4.59246	16.3468	1.83167	1.02e-16	5.73e-16
TERT	0.320668	1.14887	1.84106	5.44e-10	1.37e-09
HELLS	2.64095	9.70149	1.87715	1.11e-20	1.47e-19
AHCY	100.722	374.986	1.89645	2.88e-22	7.1e-21
NT5DC2	13.0359	49.3933	1.92183	1.03e-20	1.45e-19
MIR324	1.10806	4.33211	1.96704	6.26e-05	0.000100191
NEAT1	23.716	94.2246	1.99024	3.14e-05	5.2e-05
IL1B	9.09891	36.1669	1.9909	9.13e-08	1.85e-07
FADS2	3.84987	16.3035	2.0823	5.12e-09	1.21e-08
TYRO3	1.12913	4.8545	2.10411	1.02e-18	7.7e-18
TIMP1	153.426	718.745	2.22794	1.41e-21	2.53e-20
PANX2	0.18082	0.847269	2.22827	4.52e-06	7.85e-06
LCN2	265.123	1377.91	2.37774	6.05e-09	1.41e-08
DPEP1	55.2222	323.773	2.55166	9.7e-20	8.69e-19
SCD	60.5148	355.968	2.55639	2.91e-21	4.77e-20
ZFAS1	2.78318	16.5301	2.57029	7.07e-26	9.28e-24
LINC00618	0.136744	0.83458	2.60957	4.58e-13	1.82e-12
MYCN	0.778744	5.05015	2.69711	7.54e-09	1.75e-08
HILPDA	7.51515	48.903	2.70205	2.78e-25	2.74e-23
GLS2	0.0466976	0.324587	2.79719	4.43e-20	4.47e-19
MS4A15	0.135917	0.949056	2.80377	3.11e-06	5.45e-06
TFR2	0.423234	3.47885	3.03908	1.95e-20	2.26e-19
SLC7A11	1.10337	9.60788	3.1223	8.89e-23	2.69e-21
CYP4F8	0.0251024	0.240432	3.25973	2.35e-07	4.61e-07
CDKN2A	0.678939	6.62458	3.28648	9.46e-19	7.31e-18
GDF15	31.2593	320.167	3.35647	5.92e-23	1.94e-21
PVT1	0.257546	2.80478	3.44498	2.8e-26	5.7e-24
NOX4	0.147493	1.64308	3.47769	4.11e-20	4.26e-19
ALOXE3	0.0260634	0.311304	3.57822	1.54e-12	5.71e-12
HOTAIR	0.0642366	0.828385	3.68883	0.00178383	0.00250117
TFAP2A	0.18172	2.41945	3.73489	1.37e-14	6.15e-14
MIOX	0.0618537	0.88941	3.84592	1.45e-12	5.43e-12
HCAR1	0.113507	1.72276	3.92387	4.27e-07	8.21e-07
H19	3.04425	50.3127	4.04676	4.64e-12	1.63e-11
LINC01833	0.0397829	1.05505	4.72901	3.74e-08	8e-08
ETV4	2.25909	107.529	5.57285	2.89e-26	5.7e-24
CA9	1.80276	106.494	5.88442	1.89e-20	2.26e-19
AQP5	0.168734	13.3331	6.30412	1.34e-10	3.58e-10
