# Supplementary material for: Cuproptosis‐Related Ferroptosis Gene Signature: A Prognostic Tool for Colon Cancer Patients
Source: Cancer Rep (Hoboken). 2025 Oct 28;8(11):e70372. doi: 10.1002/cnr2.70372 (PMC12567641; doi:10.1002/cnr2.70372)
Supplement: Supplementary file 3 — Table S3:: Overall survival (OS) data of 1037 COAD patients in the TCGA‐COAD and GSE39582 datasets. [file CNR2-8-e70372-s003.xlsx]

## Sheet: Sheet1
Table S4. Overall survival (OS) data of 1037 COAD patients in the TCGA-COAD and GSE39582 datasets
Id	futime	fustat
TCGA-AA-3712	0	0
TCGA-AA-3814	0	0
TCGA-AA-A03F	0	0
TCGA-AA-3984	0	0
TCGA-CK-6746	0	0
TCGA-AA-3693	0	0
TCGA-NH-A5IV	0	0
TCGA-AA-A022	0	0
TCGA-AA-3672	0	0
TCGA-G4-6302	0	0
TCGA-CK-5915	0	0
TCGA-AA-3684	0	0
TCGA-AA-3695	0	0
TCGA-AA-3872	0	0
TCGA-AA-3527	0	0
TCGA-AD-A5EJ	0	0
TCGA-AA-3525	1	0
TCGA-AY-6196	6	0
TCGA-AM-5820	14	0
TCGA-F4-6854	16	0
TCGA-AA-A02O	28	0
TCGA-AM-5821	28	0
TCGA-AA-3543	30	0
TCGA-AA-A00R	30	0
TCGA-AA-3856	30	0
TCGA-AA-3518	31	0
TCGA-AA-3494	31	0
TCGA-AA-A01Q	31	0
TCGA-AA-A01S	31	0
TCGA-AA-3514	31	0
TCGA-AA-3821	31	0
TCGA-AA-A01V	31	0
TCGA-AA-3496	31	0
TCGA-F4-6704	47	0
TCGA-AA-3966	61	0
TCGA-CK-6748	61	0
TCGA-4N-A93T	146	0
TCGA-AA-3681	182	0
TCGA-AA-3662	184	0
TCGA-AA-3663	212	0
TCGA-AA-3511	212	0
TCGA-D5-6898	229	0
TCGA-AA-3980	242	0
TCGA-CM-4750	244	0
TCGA-G4-6295	254	0
TCGA-A6-6141	255	0
TCGA-D5-6926	275	0
TCGA-AA-3519	276	0
TCGA-D5-6927	287	0
TCGA-A6-A5ZU	293	0
TCGA-CM-6679	306	0
TCGA-D5-6922	308	0
TCGA-D5-7000	312	0
TCGA-CM-6678	335	0
TCGA-CM-6172	335	0
TCGA-CM-6676	337	0
TCGA-CM-6677	337	0
TCGA-D5-6932	346	0
TCGA-D5-6928	354	0
TCGA-T9-A92H	362	0
TCGA-D5-6931	365	0
TCGA-CM-6162	365	0
TCGA-AA-A01G	365	0
TCGA-CM-6680	366	0
TCGA-AD-5900	370	0
TCGA-CA-6716	371	0
TCGA-CA-5255	376	0
TCGA-D5-6920	377	0
TCGA-CA-5796	377	0
TCGA-D5-6923	378	0
TCGA-CA-5256	379	0
TCGA-D5-6539	380	0
TCGA-CA-6715	383	0
TCGA-CA-5797	383	0
TCGA-4T-AA8H	385	0
TCGA-CA-5254	386	0
TCGA-CA-6717	388	0
TCGA-NH-A6GC	389	0
TCGA-CM-6674	394	0
TCGA-AA-3939	395	0
TCGA-CM-6168	395	0
TCGA-AA-3542	395	0
TCGA-CM-6169	396	0
TCGA-CM-4752	396	0
TCGA-AA-3973	397	0
TCGA-CM-6675	397	0
TCGA-D5-6930	406	0
TCGA-D5-6929	408	0
TCGA-G4-6323	419	0
TCGA-AA-A004	424	0
TCGA-AA-3561	424	0
TCGA-AA-3544	426	0
TCGA-AA-3667	426	0
TCGA-CM-6171	427	0
TCGA-CM-6163	427	0
TCGA-D5-6924	435	0
TCGA-CA-6719	435	0
TCGA-AU-3779	441	0
TCGA-AA-3844	454	0
TCGA-CM-6167	456	0
TCGA-AA-A00W	456	0
TCGA-CM-5863	457	0
TCGA-CM-6170	457	0
TCGA-CM-6161	457	0
TCGA-AA-A01C	457	0
TCGA-AA-3679	457	0
TCGA-CM-5864	457	0
TCGA-CM-5861	457	0
TCGA-AA-A017	457	0
TCGA-D5-6535	460	0
TCGA-D5-6541	474	0
TCGA-3L-AA1B	475	0
TCGA-CK-4952	475	0
TCGA-NH-A6GB	476	0
TCGA-AA-3833	485	0
TCGA-CM-6165	488	0
TCGA-AA-3971	489	0
TCGA-D5-6540	491	0
TCGA-AD-A5EK	500	0
TCGA-AA-A00U	518	0
TCGA-AA-3846	518	0
TCGA-CK-6751	518	0
TCGA-AA-3866	518	0
TCGA-CM-5868	518	0
TCGA-D5-6538	521	0
TCGA-AY-A54L	525	0
TCGA-CK-4947	534	0
TCGA-D5-6531	540	0
TCGA-AY-6386	542	0
TCGA-AY-A69D	543	0
TCGA-D5-6536	543	0
TCGA-NH-A8F7	543	0
TCGA-AA-3554	546	0
TCGA-AA-3831	547	0
TCGA-AA-A00K	549	0
TCGA-AA-3875	549	0
TCGA-AA-A00J	549	0
TCGA-NH-A50T	553	0
TCGA-D5-6532	555	0
TCGA-AY-A8YK	573	0
TCGA-AA-A00D	578	0
TCGA-AA-3688	578	0
TCGA-AA-3713	579	0
TCGA-AA-3530	580	0
TCGA-AA-3526	580	0
TCGA-AA-3986	580	0
TCGA-AY-A71X	588	0
TCGA-NH-A50V	588	0
TCGA-D5-5539	596	0
TCGA-A6-6781	598	0
TCGA-AA-3560	608	0
TCGA-AA-3562	608	0
TCGA-CM-4744	609	0
TCGA-A6-6780	612	0
TCGA-D5-6529	614	0
TCGA-A6-6782	617	0
TCGA-D5-6530	621	0
TCGA-A6-6650	627	0
TCGA-AA-3955	638	0
TCGA-AA-3558	638	0
TCGA-AA-3549	639	0
TCGA-AD-6548	650	0
TCGA-AY-6197	652	0
TCGA-A6-6651	662	0
TCGA-QL-A97D	666	0
TCGA-AA-3968	669	0
TCGA-AA-A00Z	669	0
TCGA-CK-5914	669	0
TCGA-CM-6166	669	0
TCGA-CM-5344	670	0
TCGA-A6-5665	671	0
TCGA-G4-6321	672	0
TCGA-A6-5664	672	0
TCGA-A6-6138	685	0
TCGA-CM-5348	699	0
TCGA-AA-3556	700	0
TCGA-CM-4743	701	0
TCGA-A6-5662	718	0
TCGA-A6-6654	726	0
TCGA-AA-3950	730	0
TCGA-AA-3979	730	0
TCGA-AA-3941	730	0
TCGA-AA-3553	730	0
TCGA-AA-3867	731	0
TCGA-AA-3520	731	0
TCGA-A6-6140	734	0
TCGA-A6-6649	735	0
TCGA-A6-6653	742	0
TCGA-AD-6890	746	0
TCGA-A6-6652	751	0
TCGA-AA-3819	761	0
TCGA-CM-4747	761	0
TCGA-AA-3977	761	0
TCGA-AD-6895	763	0
TCGA-A6-6142	763	0
TCGA-A6-6648	766	0
TCGA-A6-2670	775	0
TCGA-D5-6533	775	0
TCGA-AA-3949	791	0
TCGA-AA-A01X	791	0
TCGA-AA-3976	791	0
TCGA-AA-3538	791	0
TCGA-G4-6322	792	0
TCGA-CM-4748	792	0
TCGA-G4-6588	796	0
TCGA-G4-6320	804	0
TCGA-AD-6965	805	0
TCGA-CK-6747	820	0
TCGA-AA-3710	821	0
TCGA-AA-3994	822	0
TCGA-CM-4751	822	0
TCGA-AA-A00O	822	0
TCGA-AA-3982	822	0
TCGA-A6-6137	824	0
TCGA-AU-6004	824	0
TCGA-AD-6963	834	0
TCGA-AA-3534	882	0
TCGA-AA-3532	882	0
TCGA-CM-6164	883	0
TCGA-CM-5341	884	0
TCGA-A6-5667	887	0
TCGA-A6-5660	888	0
TCGA-QG-A5YW	896	0
TCGA-AA-3555	911	0
TCGA-AA-3870	912	0
TCGA-AA-A00E	913	0
TCGA-AA-3862	914	0
TCGA-AA-3861	914	0
TCGA-CM-5349	915	0
TCGA-A6-5659	926	0
TCGA-AA-3967	943	0
TCGA-AA-3877	943	0
TCGA-AA-A01K	943	0
TCGA-AA-A01I	943	0
TCGA-AA-3860	945	0
TCGA-AA-3858	945	0
TCGA-QG-A5Z2	952	0
TCGA-A6-5657	962	0
TCGA-AA-A01F	974	0
TCGA-CM-5860	974	0
TCGA-AA-3855	975	0
TCGA-A6-4107	987	0
TCGA-A6-5666	995	0
TCGA-A6-3809	996	0
TCGA-A6-5656	1001	0
TCGA-AZ-4615	1002	0
TCGA-QG-A5YX	1003	0
TCGA-AA-3947	1004	0
TCGA-AY-5543	1004	0
TCGA-AA-A01T	1005	0
TCGA-AA-3815	1005	0
TCGA-AA-3851	1006	0
TCGA-A6-3808	1014	0
TCGA-A6-5661	1020	0
TCGA-F4-6808	1024	0
TCGA-AA-3548	1034	0
TCGA-AA-A00F	1035	0
TCGA-AA-3956	1035	0
TCGA-AA-3531	1035	0
TCGA-AA-3975	1036	0
TCGA-F4-6805	1047	0
TCGA-A6-3807	1054	0
TCGA-AA-A010	1064	0
TCGA-AA-3502	1065	0
TCGA-AA-A01R	1065	0
TCGA-AA-3812	1066	0
TCGA-A6-2680	1068	0
TCGA-F4-6856	1074	0
TCGA-F4-6569	1087	0
TCGA-F4-6463	1087	0
TCGA-G4-6586	1089	0
TCGA-G4-6314	1093	0
TCGA-G4-6317	1095	0
TCGA-AA-3970	1096	0
TCGA-AA-3854	1096	0
TCGA-AA-3524	1096	0
TCGA-A6-3810	1111	0
TCGA-AA-3841	1124	0
TCGA-AA-A01Z	1126	0
TCGA-CM-4746	1126	0
TCGA-AA-3842	1126	0
TCGA-AA-3495	1127	0
TCGA-AA-3685	1127	0
TCGA-A6-2684	1127	0
TCGA-AA-3522	1127	0
TCGA-A6-2685	1133	0
TCGA-AA-A00L	1157	0
TCGA-AA-A00A	1157	0
TCGA-RU-A8FL	1177	0
TCGA-AA-3517	1186	0
TCGA-AA-3837	1186	0
TCGA-G4-6311	1199	0
TCGA-5M-AATE	1200	0
TCGA-AA-A02F	1216	0
TCGA-AA-A02Y	1216	0
TCGA-AA-A03J	1246	0
TCGA-AA-A02W	1247	0
TCGA-F4-6806	1260	0
TCGA-AA-A00Q	1278	0
TCGA-A6-2678	1286	0
TCGA-QG-A5YV	1301	0
TCGA-F4-6807	1309	0
TCGA-D5-6534	1316	0
TCGA-A6-2675	1321	0
TCGA-A6-2674	1331	0
TCGA-G4-6306	1359	0
TCGA-A6-2679	1366	0
TCGA-A6-2681	1387	0
TCGA-A6-2672	1419	0
TCGA-AA-3678	1430	0
TCGA-AA-3675	1431	0
TCGA-F4-6855	1442	0
TCGA-F4-6703	1456	0
TCGA-AA-3673	1522	0
TCGA-AA-3972	1551	0
TCGA-CK-5913	1561	0
TCGA-AA-A029	1581	0
TCGA-AA-3864	1612	0
TCGA-G4-6304	1631	0
TCGA-AA-3664	1643	0
TCGA-G4-6307	1674	0
TCGA-D5-5541	1701	0
TCGA-D5-5540	1706	0
TCGA-AA-3506	1765	0
TCGA-AZ-4315	1776	0
TCGA-SS-A7HO	1829	0
TCGA-AA-3655	1856	0
TCGA-G4-6315	1883	0
TCGA-AA-3509	1915	0
TCGA-G4-6310	1935	0
TCGA-AA-3510	1946	0
TCGA-AZ-4684	1977	0
TCGA-WS-AB45	2130	0
TCGA-G4-6627	2175	0
TCGA-G4-6299	2268	0
TCGA-AZ-4313	2310	0
TCGA-AA-3660	2375	0
TCGA-G4-6628	2424	0
TCGA-G4-6297	2506	0
TCGA-AA-3697	2587	0
TCGA-CK-4950	2599	0
TCGA-G4-6309	2600	0
TCGA-DM-A1HA	2600	0
TCGA-AZ-5407	2683	0
TCGA-G4-6625	2792	0
TCGA-DM-A28M	2895	0
TCGA-DM-A28K	2988	0
TCGA-AZ-4681	3247	0
TCGA-AZ-4308	3324	0
TCGA-DM-A28H	3561	0
TCGA-DM-A0X9	3641	0
TCGA-DM-A28E	3648	0
TCGA-DM-A1D0	3974	0
TCGA-G4-6293	4051	0
TCGA-DM-A1HB	4126	0
TCGA-DM-A282	4233	0
TCGA-DM-A1D9	4270	0
TCGA-CK-4948	4502	0
TCGA-AA-3529	0	1
TCGA-AA-3850	0	1
TCGA-AA-3852	0	1
TCGA-G4-6298	0	1
TCGA-AA-3845	0	1
TCGA-G4-6626	1	1
TCGA-AA-3492	1	1
TCGA-AY-4071	29	1
TCGA-AA-3818	30	1
TCGA-AZ-4323	43	1
TCGA-5M-AAT4	49	1
TCGA-AZ-6608	59	1
TCGA-AA-A02H	61	1
TCGA-AA-3952	61	1
TCGA-AA-3930	61	1
TCGA-AA-3666	61	1
TCGA-AA-A02E	90	1
TCGA-AZ-6607	97	1
TCGA-AA-A00N	122	1
TCGA-D5-6537	146	1
TCGA-AA-3488	153	1
TCGA-AA-A02J	153	1
TCGA-CM-5862	153	1
TCGA-AA-3696	153	1
TCGA-AZ-4616	156	1
TCGA-AZ-6605	159	1
TCGA-AZ-4614	172	1
TCGA-AD-6899	176	1
TCGA-DM-A285	179	1
TCGA-F4-6570	188	1
TCGA-AZ-6599	206	1
TCGA-AA-3489	214	1
TCGA-DM-A1DA	228	1
TCGA-DM-A280	236	1
TCGA-AA-3989	242	1
TCGA-QG-A5Z1	256	1
TCGA-F4-6459	262	1
TCGA-5M-AAT6	290	1
TCGA-NH-A6GA	302	1
TCGA-AA-3811	306	1
TCGA-AA-3848	306	1
TCGA-CA-6718	306	1
TCGA-AD-6964	331	1
TCGA-AA-A01D	334	1
TCGA-NH-A50U	334	1
TCGA-AA-3680	335	1
TCGA-F4-6461	338	1
TCGA-AZ-6606	357	1
TCGA-AZ-6600	368	1
TCGA-DM-A1D8	383	1
TCGA-AA-3516	396	1
TCGA-AA-3552	396	1
TCGA-F4-6809	403	1
TCGA-DM-A1D7	405	1
TCGA-A6-2682	424	1
TCGA-AA-A02K	426	1
TCGA-DM-A288	427	1
TCGA-A6-4105	442	1
TCGA-AD-6888	472	1
TCGA-A6-A565	494	1
TCGA-AY-4070	496	1
TCGA-A6-2683	504	1
TCGA-NH-A8F8	511	1
TCGA-DM-A1D6	570	1
TCGA-AA-3715	579	1
TCGA-CK-5916	643	1
TCGA-AA-A02R	670	1
TCGA-AZ-4682	680	1
TCGA-AD-6901	682	1
TCGA-A6-2677	740	1
TCGA-DM-A0XD	743	1
TCGA-A6-A566	758	1
TCGA-DM-A28A	805	1
TCGA-AA-3869	822	1
TCGA-G4-6294	858	1
TCGA-AZ-6603	899	1
TCGA-F4-6460	972	1
TCGA-DM-A28F	1094	1
TCGA-AA-3692	1095	1
TCGA-A6-2686	1126	1
TCGA-AA-A01P	1158	1
TCGA-DM-A0XF	1162	1
TCGA-AA-A024	1188	1
TCGA-A6-2676	1305	1
TCGA-A6-2671	1331	1
TCGA-DM-A1DB	1348	1
TCGA-D5-5537	1381	1
TCGA-CK-5912	1493	1
TCGA-AZ-6598	1503	1
TCGA-D5-5538	1661	1
TCGA-A6-A56B	1711	1
TCGA-DM-A28G	1849	1
TCGA-A6-A567	1881	1
TCGA-AZ-5403	1910	1
TCGA-G4-6303	2003	1
TCGA-CK-4951	2134	1
TCGA-DM-A28C	2475	1
TCGA-AD-6889	2532	1
TCGA-DM-A1D4	2821	1
TCGA-AZ-6601	3042	1
GSM972229	0	0
GSM972246	0	0
GSM972245	0	1
GSM972258	0	1
GSM972401	0	1
GSM972456	0	1
GSM971999	30	0
GSM972220	30	0
GSM972228	30	0
GSM972497	30	0
GSM972038	30	1
GSM972213	30	1
GSM972243	60	0
GSM972007	60	1
GSM972214	60	1
GSM972285	60	1
GSM972439	60	1
GSM972463	60	1
GSM972479	90	0
GSM972275	120	1
GSM972255	150	0
GSM972262	150	0
GSM972172	150	1
GSM972349	150	1
GSM972247	180	0
GSM972420	180	1
GSM972442	180	1
GSM971985	210	0
GSM972235	210	0
GSM972347	210	0
GSM972110	210	1
GSM972218	210	1
GSM972251	210	1
GSM972261	210	1
GSM972437	210	1
GSM972168	240	1
GSM972390	240	1
GSM972412	240	1
GSM972416	240	1
GSM972000	270	0
GSM972298	270	0
GSM972321	270	0
GSM971958	270	1
GSM972350	270	1
GSM971957	300	1
GSM972009	300	1
GSM972234	300	1
GSM972129	330	0
GSM972045	330	1
GSM972161	330	1
GSM972394	330	1
GSM972400	330	1
GSM972236	360	0
GSM972250	360	0
GSM972459	360	0
GSM971990	360	1
GSM972097	360	1
GSM972166	360	1
GSM972260	390	0
GSM972135	390	1
GSM972209	390	1
GSM972231	420	0
GSM972239	420	0
GSM972240	420	0
GSM972244	420	0
GSM972248	420	0
GSM972249	420	0
GSM972254	420	0
GSM972509	420	0
GSM972134	420	1
GSM972271	420	1
GSM972444	420	1
GSM972519	420	1
GSM972052	450	0
GSM972096	450	0
GSM972099	450	0
GSM972233	450	0
GSM972098	450	1
GSM972272	450	1
GSM972380	450	1
GSM972023	480	0
GSM972252	480	0
GSM972253	480	0
GSM972016	480	1
GSM972273	480	1
GSM972433	480	1
GSM972242	510	0
GSM972241	510	1
GSM972289	510	1
GSM972458	510	1
GSM971988	540	1
GSM972179	540	1
GSM972212	540	1
GSM972436	540	1
GSM972050	570	0
GSM972238	570	0
GSM972256	570	0
GSM972303	570	0
GSM972122	570	1
GSM972361	570	1
GSM972226	600	0
GSM971963	600	1
GSM971992	600	1
GSM972011	600	1
GSM972227	600	1
GSM972266	600	1
GSM972413	600	1
GSM972232	630	0
GSM972257	630	1
GSM972111	660	0
GSM972188	660	0
GSM972296	660	0
GSM972064	660	1
GSM972068	660	1
GSM972177	660	1
GSM971998	690	1
GSM972006	690	1
GSM972062	690	1
GSM972512	690	1
GSM972351	720	0
GSM971989	720	1
GSM972155	720	1
GSM972180	720	1
GSM972366	720	1
GSM972468	720	1
GSM971995	750	0
GSM972100	750	0
GSM972237	750	0
GSM972292	750	0
GSM972294	750	0
GSM972310	750	0
GSM972019	750	1
GSM972208	750	1
GSM972224	750	1
GSM972002	780	0
GSM972049	780	0
GSM972054	780	0
GSM972081	780	0
GSM972057	780	1
GSM972173	780	1
GSM972113	810	0
GSM972230	810	0
GSM972003	810	1
GSM972043	810	1
GSM972284	810	1
GSM972302	810	1
GSM972495	810	1
GSM972342	840	0
GSM972421	840	0
GSM972051	840	1
GSM972483	840	1
GSM972053	870	0
GSM972259	870	0
GSM972014	870	1
GSM972116	870	1
GSM972048	900	0
GSM972118	900	0
GSM972304	900	0
GSM972317	900	1
GSM972359	900	1
GSM972438	900	1
GSM972504	900	1
GSM1681360	900	1
GSM972305	930	0
GSM972447	930	0
GSM971967	930	1
GSM972077	930	1
GSM972402	930	1
GSM972105	960	0
GSM972117	960	0
GSM972291	960	0
GSM971961	960	1
GSM972087	960	1
GSM972112	960	1
GSM972183	960	1
GSM972408	960	1
GSM972419	960	1
GSM972514	960	1
GSM971965	990	0
GSM972037	990	0
GSM972047	990	0
GSM972486	990	0
GSM972223	990	1
GSM972026	1020	1
GSM972181	1020	1
GSM972355	1020	1
GSM971964	1050	0
GSM972101	1050	0
GSM972121	1050	0
GSM972445	1050	0
GSM972142	1050	1
GSM972205	1050	1
GSM972288	1050	1
GSM972518	1050	1
GSM971976	1080	0
GSM972029	1080	0
GSM972109	1080	0
GSM972120	1080	0
GSM972176	1080	1
GSM972318	1080	1
GSM1681359	1080	1
GSM972119	1110	0
GSM972225	1110	0
GSM972286	1110	0
GSM972021	1110	1
GSM972422	1110	1
GSM972517	1110	1
GSM972382	1140	1
GSM972035	1170	0
GSM972185	1170	0
GSM972290	1170	0
GSM972184	1170	1
GSM972423	1200	0
GSM972435	1200	0
GSM972104	1230	0
GSM972163	1230	0
GSM972300	1230	0
GSM972299	1230	1
GSM972337	1230	1
GSM972449	1230	1
GSM972044	1260	0
GSM972206	1260	0
GSM972482	1260	0
GSM972507	1260	0
GSM971982	1260	1
GSM972345	1260	1
GSM972357	1260	1
GSM972415	1260	1
GSM972434	1260	1
GSM971994	1290	0
GSM972017	1290	0
GSM972024	1290	0
GSM972276	1290	0
GSM972287	1290	0
GSM972013	1290	1
GSM972061	1290	1
GSM972086	1290	1
GSM972175	1290	1
GSM972005	1320	0
GSM972204	1320	0
GSM972075	1320	1
GSM972154	1320	1
GSM972392	1320	1
GSM972278	1350	0
GSM972167	1350	1
GSM971973	1380	0
GSM971975	1380	0
GSM972065	1380	0
GSM972102	1380	0
GSM972114	1380	0
GSM972314	1380	0
GSM972010	1380	1
GSM972210	1380	1
GSM972280	1380	1
GSM972297	1380	1
GSM972335	1380	1
GSM972092	1410	0
GSM972215	1410	0
GSM972365	1410	0
GSM972186	1410	1
GSM972393	1410	1
GSM972450	1410	1
GSM972511	1410	1
GSM971981	1440	0
GSM972268	1440	0
GSM972404	1440	0
GSM972443	1440	0
GSM972381	1440	1
GSM972513	1440	1
GSM971977	1470	0
GSM972066	1470	0
GSM972187	1470	0
GSM972488	1470	0
GSM972033	1500	0
GSM972034	1500	0
GSM972036	1500	0
GSM972197	1500	0
GSM972293	1500	0
GSM972336	1500	0
GSM972372	1500	1
GSM972042	1530	0
GSM972277	1530	0
GSM972282	1530	0
GSM972283	1530	0
GSM971959	1560	0
GSM972030	1560	0
GSM972279	1560	0
GSM972440	1560	0
GSM972039	1560	1
GSM972343	1560	1
GSM972391	1560	1
GSM971979	1590	0
GSM972025	1590	0
GSM972202	1590	0
GSM972219	1590	0
GSM972414	1590	0
GSM972427	1590	0
GSM972430	1590	0
GSM972133	1590	1
GSM972138	1590	1
GSM972356	1590	1
GSM972200	1620	0
GSM972203	1620	0
GSM972431	1620	0
GSM972031	1650	0
GSM972041	1650	0
GSM972130	1650	0
GSM972428	1650	0
GSM972432	1650	0
GSM971991	1650	1
GSM971974	1680	0
GSM971993	1680	0
GSM972152	1680	0
GSM972281	1680	0
GSM972306	1680	0
GSM972403	1680	0
GSM972198	1710	0
GSM972211	1710	0
GSM972222	1710	0
GSM972274	1710	0
GSM972494	1710	0
GSM972046	1740	0
GSM972103	1740	0
GSM972182	1740	1
GSM972320	1740	1
GSM971980	1770	0
GSM972059	1770	0
GSM972425	1770	0
GSM972493	1770	0
GSM972498	1770	1
GSM972032	1800	0
GSM972058	1800	0
GSM972265	1800	0
GSM972107	1800	1
GSM972094	1830	0
GSM972295	1830	0
GSM972132	1830	1
GSM972348	1860	0
GSM972429	1860	0
GSM972520	1860	1
GSM971966	1890	0
GSM971969	1890	0
GSM972040	1890	0
GSM972126	1890	0
GSM972385	1890	0
GSM972476	1920	0
GSM972398	1920	1
GSM971971	1950	0
GSM972221	1950	0
GSM972270	1950	0
GSM972481	1950	1
GSM1681369	1950	1
GSM972146	1980	0
GSM972199	1980	0
GSM972516	1980	0
GSM972153	1980	1
GSM972095	2010	0
GSM972178	2010	0
GSM972201	2010	0
GSM972487	2010	0
GSM972267	2010	1
GSM971986	2040	0
GSM971987	2040	0
GSM972125	2040	0
GSM972441	2040	0
GSM972457	2040	0
GSM972492	2040	0
GSM1681371	2040	0
GSM972070	2040	1
GSM972090	2070	0
GSM972341	2070	0
GSM972478	2070	0
GSM972480	2070	0
GSM972164	2070	1
GSM972063	2100	0
GSM972091	2100	0
GSM972217	2100	0
GSM972418	2100	0
GSM972491	2100	0
GSM972123	2130	0
GSM972325	2130	0
GSM972370	2130	1
GSM972106	2160	0
GSM972467	2160	0
GSM972499	2160	0
GSM972008	2160	1
GSM972346	2160	1
GSM971962	2190	0
GSM972001	2190	0
GSM972170	2190	0
GSM972193	2190	0
GSM972196	2190	0
GSM972264	2190	0
GSM971960	2220	0
GSM972093	2220	0
GSM972338	2220	0
GSM972455	2220	0
GSM972489	2220	0
GSM972490	2220	0
GSM1681370	2220	0
GSM971972	2250	0
GSM972124	2250	0
GSM972344	2250	0
GSM972454	2250	0
GSM972466	2250	0
GSM972485	2250	0
GSM972074	2250	1
GSM972115	2250	1
GSM972331	2250	1
GSM971996	2280	0
GSM972263	2280	0
GSM972339	2280	0
GSM972484	2280	0
GSM1681367	2280	0
GSM972521	2280	1
GSM972151	2310	0
GSM972160	2310	0
GSM972162	2310	0
GSM972334	2310	0
GSM972020	2340	0
GSM972028	2340	0
GSM972329	2340	0
GSM972319	2340	1
GSM972088	2370	0
GSM972269	2370	0
GSM972373	2370	0
GSM972405	2370	1
GSM972323	2400	0
GSM972333	2400	0
GSM972472	2400	0
GSM971984	2430	0
GSM972358	2430	0
GSM972371	2430	0
GSM972426	2430	0
GSM972477	2430	0
GSM1681368	2430	0
GSM972022	2460	0
GSM972060	2460	0
GSM972207	2460	0
GSM972307	2460	0
GSM972324	2460	0
GSM972328	2460	0
GSM972377	2460	0
GSM972194	2490	0
GSM972316	2490	0
GSM972327	2490	0
GSM972388	2490	1
GSM972141	2520	0
GSM972315	2520	0
GSM972340	2520	0
GSM972465	2520	1
GSM972127	2550	0
GSM972326	2550	0
GSM972470	2550	0
GSM1681363	2550	0
GSM1681364	2550	0
GSM971970	2580	0
GSM972131	2580	0
GSM972330	2580	0
GSM972378	2580	0
GSM972464	2580	0
GSM972469	2580	0
GSM972510	2580	0
GSM1681361	2580	0
GSM1681362	2580	0
GSM1681365	2580	0
GSM972322	2580	1
GSM971983	2610	0
GSM972089	2610	0
GSM972332	2610	0
GSM972376	2610	0
GSM972475	2610	0
GSM972165	2610	1
GSM972462	2640	0
GSM971997	2670	0
GSM972004	2670	0
GSM972374	2700	0
GSM972386	2700	0
GSM972399	2700	0
GSM972015	2730	0
GSM972410	2730	0
GSM972313	2730	1
GSM972056	2760	0
GSM972308	2760	0
GSM972368	2760	0
GSM972383	2760	0
GSM972055	2790	0
GSM972128	2790	0
GSM972159	2790	0
GSM972389	2790	0
GSM972027	2820	0
GSM972216	2820	0
GSM972309	2850	0
GSM972367	2850	0
GSM972379	2850	0
GSM972354	2850	1
GSM972460	2880	0
GSM972461	2880	0
GSM972085	2910	0
GSM972174	2910	0
GSM972451	2910	0
GSM972312	2910	1
GSM972362	2940	0
GSM972452	2970	0
GSM972522	2970	0
GSM972453	3000	0
GSM972012	3030	0
GSM972139	3060	0
GSM972369	3060	1
GSM972108	3090	0
GSM972364	3090	0
GSM972409	3120	0
GSM972424	3120	0
GSM972397	3150	0
GSM972301	3150	1
GSM972311	3180	0
GSM972406	3180	0
GSM972384	3180	1
GSM972501	3180	1
GSM972396	3210	0
GSM972190	3240	0
GSM971978	3270	0
GSM972150	3270	0
GSM971968	3360	0
GSM972156	3360	1
GSM972018	3510	0
GSM972375	3510	0
GSM972473	3510	0
GSM972157	3540	0
GSM972515	3540	0
GSM972474	3570	0
GSM972158	3600	0
GSM972195	3600	0
GSM972144	3630	0
GSM972191	3660	0
GSM972387	3690	0
GSM1681357	3690	0
GSM972411	3750	0
GSM972083	3810	0
GSM972148	3810	0
GSM972084	3870	0
GSM972137	3870	0
GSM972136	3900	0
GSM972171	3900	0
GSM972502	3930	0
GSM1681353	3930	0
GSM972149	3960	0
GSM972407	3960	0
GSM972082	3960	1
GSM972353	3990	0
GSM972508	4020	0
GSM1681356	4020	0
GSM972145	4050	0
GSM972352	4170	0
GSM972147	4200	0
GSM972363	4200	0
GSM972360	4230	0
GSM972506	4230	0
GSM1681355	4230	0
GSM972496	4260	0
GSM1681354	4260	0
GSM972505	4320	0
GSM972078	4350	1
GSM972417	4380	0
GSM972503	4380	0
GSM972395	4410	0
GSM972076	4590	0
GSM972143	4620	0
GSM972192	4740	0
GSM972073	4890	0
GSM972169	4920	0
GSM972080	4950	0
GSM972079	5040	0
GSM972072	5160	0
GSM972140	5160	0
GSM972071	5490	0
GSM972067	5490	1
GSM972189	5760	0
GSM972069	6030	0
