# Supplementary material for: Cuproptosis‐Related Ferroptosis Gene Signature: A Prognostic Tool for Colon Cancer Patients
Source: Cancer Rep (Hoboken). 2025 Oct 28;8(11):e70372. doi: 10.1002/cnr2.70372 (PMC12567641; doi:10.1002/cnr2.70372)
Supplement: Supplementary file 4 — Table S4: Detailed results of GSEA enrichment analysis. [file CNR2-8-e70372-s001.xlsx]

## Sheet: GSEA.result
ID	Description	setSize	enrichmentScore	NES	pvalue	p.adjust	qvalue	rank	leading_edge	core_enrichment
KEGG_RIBOSOME	KEGG_RIBOSOME	86	-0.716386	-2.51394	1.5e-10	1.27e-08	1.03e-08	4517	tags=73%, list=20%, signal=59%	RPL17/RPS19/RPS27A/RPS2/RPL14/RPLP0/RPL10/RPL28/RPL36A/RPL10A/RPL37/RSL24D1/RPLP1/RPL12/RPL35A/RPL24/RPL34/RPS28/RPL18/UBA52/RPL5/RPS26/RPL32/RPS17/RPS11/RPL37A/RPSA/RPL15/RPS16/RPS9/FAU/RPLP2/RPL38/RPL26L1/RPS4X/RPL8/RPS8/RPL35/RPL29/RPL13/RPL18A/RPL30/RPS13/RPL36/RPS15/RPS7/RPS29/RPL27/RPS6/RPL23A/RPS3/RPS15A/RPS18/RPS4Y1/RPS5/RPS23/RPL9/MRPL13/RPL26/RPS21/RPL10L/RPS3A/RPS10
KEGG_OXIDATIVE_PHOSPHORYLATION	KEGG_OXIDATIVE_PHOSPHORYLATION	120	-0.584495	-2.12746	6.33e-07	2.33e-05	1.89e-05	3944	tags=60%, list=17%, signal=50%	NDUFS5/SDHB/COX7A2L/ATP6V0B/MT-ATP6/UQCRC1/NDUFS8/COX11/UQCRH/NDUFA4/ATP5F1D/NDUFA1/ATP5F1E/ATP6V1F/NDUFB4/PPA2/ATP5F1C/NDUFB10/NDUFA7/UQCRC2/NDUFS6/MT-ND3/COX6B1/MT-CO2/NDUFA3/ATP5PB/SDHD/NDUFA6/MT-CO3/NDUFA8/ATP5MC3/COX4I1/NDUFS3/NDUFB1/PPA1/NDUFB6/NDUFB2/ATP5PD/SDHA/COX6C/NDUFB5/NDUFB7/NDUFB9/MT-ND4L/NDUFA9/COX5A/MT-ND1/NDUFAB1/ATP5PF/UQCRHL/NDUFS7/MT-ATP8/COX8A/CYC1/COX7A2/ATP6V1C2/ATP5MC1/CO…
KEGG_PEROXISOME	KEGG_PEROXISOME	74	-0.505267	-1.72217	0.00423566	0.0360031	0.0292037	4361	tags=46%, list=19%, signal=37%	PECR/GSTK1/ECI2/PEX11A/SLC25A17/IDH2/PHYH/MVK/PEX10/SLC27A2/PEX3/DECR2/ACOX2/ACOX1/HACL1/PEX11G/PEX7/NUDT19/FAR2/PEX2/EPHX2/ACOT8/PXMP4/NUDT12/ACSL5/PAOX/DDO/AMACR/PRDX5/BAAT/PXMP2/MPV17L/ACSL6/PIPOX
KEGG_PROTEASOME	KEGG_PROTEASOME	41	-0.515804	-1.5526	0.030294	0.156475	0.126924	6457	tags=71%, list=28%, signal=51%	PSMC2/PSMD11/PSMC6/POMP/SEM1/PSMD8/PSMC4/PSMB4/PSMB5/PSMA4/PSMD3/PSMA3/PSMD7/PSME3/PSMD14/PSMD13/PSMD12/PSME1/PSME2/IFNG/PSMB1/PSMA5/PSMB10/PSMB3/PSMB8/PSMB9/PSMA7/PSMA1/PSMA6
KEGG_PARKINSONS_DISEASE	KEGG_PARKINSONS_DISEASE	119	-0.385899	-1.43324	0.0266322	0.156119	0.126636	3944	tags=55%, list=17%, signal=46%	NDUFS5/SDHB/COX7A2L/MT-ATP6/UQCRC1/VDAC2P5/NDUFS8/UQCRH/NDUFA4/ATP5F1D/NDUFA1/ATP5F1E/NDUFB4/ATP5F1C/NDUFB10/NDUFA7/UQCRC2/NDUFS6/MT-ND3/COX6B1/MT-CO2/NDUFA3/ATP5PB/SDHD/NDUFA6/MT-CO3/NDUFA8/ATP5MC3/COX4I1/NDUFS3/NDUFB1/CYCS/NDUFB6/NDUFB2/ATP5PD/SDHA/COX6C/NDUFB5/NDUFB7/NDUFB9/MT-ND4L/NDUFA9/VDAC3/COX5A/MT-ND1/NDUFAB1/ATP5PF/UQCRHL/NDUFS7/SLC25A5/MT-ATP8/COX8A/CYC1/COX7A2/ATP5MC1/COX7B/NDUFA2/ATP…
KEGG_SMALL_CELL_LUNG_CANCER	KEGG_SMALL_CELL_LUNG_CANCER	79	0.478527	1.32948	0.045204	0.197043	0.15983	8371	tags=52%, list=36%, signal=33%	PTGS2/FN1/LAMA2/AKT3/LAMC2/COL4A2/COL4A1/LAMB2/PIK3R5/CDKN2B/PIK3CD/LAMA4/LAMA1/LAMA5/PIAS3/LAMC1/LAMB3/LAMA3/ITGB1/ITGA3/RARB/COL4A4/LAMB1/ITGAV/LAMC3/CCND1/CDK6/PIK3CG/TRAF1/PIAS1/PIK3CA/TRAF3/IKBKG/ITGA2/BCL2/RB1/BIRC3/PIAS2/RXRA/NFKB1/AKT1
KEGG_SYSTEMIC_LUPUS_ERYTHEMATOSUS	KEGG_SYSTEMIC_LUPUS_ERYTHEMATOSUS	106	0.469332	1.34487	0.028645	0.156475	0.126924	6756	tags=45%, list=29%, signal=32%	C7/CTSG/H3C3/C3/FCGR2B/FCGR2C/C1R/H2BC14/FCGR2A/C4A/C8G/C4B/C1S/FCGR3A/H3C13/H2BC21/H4C13/H3C11/HLA-DOA/H2BC18/FCGR1A/HLA-DQA1/ACTN1/H4C1/CD86/H2BC6/H4C8/C5/H2BU1/HLA-DQA2/HLA-DRB5/H4C5/C1QC/H2AC12/CD28/H2AC16/H2BC12/C1QA/H2BC15/C1QB/FCGR3B/H3C2/H2BC4/HLA-DPB1/H4-16/H3C7/H3C6/TNF
KEGG_FC_GAMMA_R_MEDIATED_PHAGOCYTOSIS	KEGG_FC_GAMMA_R_MEDIATED_PHAGOCYTOSIS	92	0.47718	1.346	0.0326797	0.15873	0.128753	8603	tags=54%, list=37%, signal=34%	AMPH/SPHK1/PRKCG/AKT3/FCGR2B/FCGR2C/DNM1/FCGR2A/PIK3R5/CFL2/PIK3CD/FCGR3A/PLA2G4A/PLCG2/PRKCB/DOCK2/WASF1/FCGR1A/SCIN/WAS/ASAP2/NCF1/HCK/PTPRC/GSN/PIP5K1C/PLPP3/PLD2/RAC2/VAV1/WASF2/LIMK1/PLA2G4D/PIK3CG/PRKCE/GAB2/PIK3CA/PRKCA/PIKFYVE/MYO10/CRK/ASAP1/PIP5K1A/VAV2/PIP4K2B/PLD1/AKT1/RAF1/PLPP1/MAP2K1
KEGG_PPAR_SIGNALING_PATHWAY	KEGG_PPAR_SIGNALING_PATHWAY	57	0.507706	1.34873	0.0442679	0.197043	0.15983	3824	tags=26%, list=17%, signal=22%	ADIPOQ/FABP4/PLIN1/CD36/CPT1C/OLR1/ANGPTL4/LPL/APOA2/APOA1/MMP1/FABP2/SLC27A1/AQP7/SORBS1
KEGG_TIGHT_JUNCTION	KEGG_TIGHT_JUNCTION	112	0.471012	1.35373	0.0256217	0.15556	0.126182	4294	tags=24%, list=19%, signal=20%	CLDN18/CLDN6/MYH11/RAB3B/CLDN11/AMOTL1/MYL9/MPDZ/PRKCG/JAM2/JAM3/AKT3/MYH10/MRAS/EPB41L3/PRKCB/MYH7B/GNAI2/CLDN20/CLDN5/PPP2R2C/ACTN1/PRKCH/HCLS1/TJP1/MYH3/CLDN9
KEGG_MELANOGENESIS	KEGG_MELANOGENESIS	85	0.485724	1.35375	0.0297357	0.156475	0.126924	6973	tags=45%, list=30%, signal=31%	CALML5/WNT7B/GNAO1/PRKCG/WNT9A/WNT10A/MITF/WNT6/FZD2/FZD4/PRKCB/WNT5A/ADCY1/ADCY5/GNAI2/CREB3L1/WNT10B/POMC/ADCY7/FZD1/TCF7L1/ADCY4/WNT11/GNAI1/ADCY9/CREB3L3/WNT2/LEF1/FZD10/PLCB2/CREBBP/EP300/KITLG/CREB3L2/GNAQ/EDNRB/CAMK2D/PRKCA
KEGG_WNT_SIGNALING_PATHWAY	KEGG_WNT_SIGNALING_PATHWAY	136	0.464508	1.35413	0.0198871	0.134995	0.1095	5593	tags=32%, list=24%, signal=25%	WNT7B/DKK1/SFRP2/SFRP5/SFRP1/DKK4/SFRP4/PRKCG/WNT9A/PRICKLE1/WNT10A/NFATC1/FOSL1/DAAM2/PRICKLE2/DKK2/SOX17/WNT6/FZD2/FZD4/PRKCB/WNT5A/WNT10B/NFATC4/ROCK1/FZD1/TCF7L1/APC2/NKD1/WNT11/NFAT5/CCND1/WNT2/RAC3/LEF1/FZD10/RAC2/PLCB2/DAAM1/WIF1/SMAD3/APC/CREBBP/PPP3CA
KEGG_JAK_STAT_SIGNALING_PATHWAY	KEGG_JAK_STAT_SIGNALING_PATHWAY	109	0.480621	1.38064	0.0230682	0.145244	0.117814	7051	tags=47%, list=31%, signal=33%	LEP/CSF3/IFNK/IL6/OSMR/IL23A/OSM/IL11/AKT3/LIFR/IL24/IL20RB/SOCS3/CSF2/IL13RA2/CSF3R/PIK3R5/PIK3CD/IL7R/LEPR/PIAS3/CSF2RB/IL12RB2/IL10RA/LIF/CLCF1/CTF1/CNTFR/IL6ST/IL2RA/IL21R/CCND1/EPOR/SPRY4/CBL/PIM1/CREBBP/CBLB/SPRY1/STAT2/EP300/PIK3CG/SPRED1/CNTF/IL4R/IL2RB/PIAS1/PIK3CA/JAK2/SOCS5/SOCS7
KEGG_MAPK_SIGNALING_PATHWAY	KEGG_MAPK_SIGNALING_PATHWAY	225	0.458183	1.38567	0.00383187	0.0342851	0.0278102	6101	tags=35%, list=26%, signal=26%	FLNC/FGF19/MAPT/FGF3/FGF7/TGFB3/IL1B/PLA2G2F/FGF1/PLA2G5/DUSP4/FGF2/HSPA6/FLNA/CACNA1H/FGF10/FGF9/NGF/FGFR1/CACNA2D1/PRKCG/IL1R1/DUSP9/AKT3/CACNA1C/MRAS/IL1R2/PDGFRB/MAPK11/RPS6KA2/FGFR2/PDGFB/MAP3K12/RASGRP2/DUSP1/RASGRP4/PLA2G4A/RASGRF2/PRKCB/MAP4K4/TGFB2/TGFB1/MAP3K6/CD14/NTRK2/CACNA2D4/MAPK8IP1/PLA2G2D/DUSP5/NFATC4/GADD45B/MAPK12/RASGRP3/HSPA2/NTF3/PDGFRA/RASGRF1/NR4A1/HSPB1/MAP3K3/NFKB2/MEF2…
KEGG_TYROSINE_METABOLISM	KEGG_TYROSINE_METABOLISM	35	0.558935	1.40565	0.043628	0.197043	0.15983	4935	tags=37%, list=21%, signal=29%	PNMT/ADH1B/MAOB/AOC3/DBH/AOX1/ALDH1A3/AOC2/ALDH3A1/TH/IL4I1/HGD/ALDH3B1
KEGG_BASAL_CELL_CARCINOMA	KEGG_BASAL_CELL_CARCINOMA	48	0.549072	1.4375	0.0303746	0.156475	0.126924	5493	tags=44%, list=24%, signal=33%	WNT7B/GLI3/GLI2/WNT9A/WNT10A/WNT6/FZD2/FZD4/WNT5A/WNT10B/GLI1/FZD1/TCF7L1/APC2/BMP4/WNT11/PTCH2/WNT2/LEF1/FZD10/APC
KEGG_LEISHMANIA_INFECTION	KEGG_LEISHMANIA_INFECTION	67	0.529115	1.43946	0.0184548	0.130721	0.106034	4641	tags=36%, list=20%, signal=29%	TGFB3/PTGS2/IL1B/ITGAM/CR1/C3/FCGR2C/MAPK11/FCGR2A/ITGB2/FCGR3A/TLR2/PRKCB/TGFB2/TGFB1/HLA-DOA/ITGB1/NCF2/MAPK12/FCGR1A/HLA-DQA1/NCF1/HLA-DQA2/HLA-DRB5
KEGG_MELANOMA	KEGG_MELANOMA	56	0.554027	1.46861	0.00850092	0.065689	0.0532833	2756	tags=30%, list=12%, signal=27%	FGF19/FGF3/CDKN2A/FGF7/FGF1/FGF2/FGF10/FGF9/FGFR1/AKT3/MITF/PDGFRB/PDGFC/PIK3R5/PDGFB/PIK3CD/HGF
KEGG_VIRAL_MYOCARDITIS	KEGG_VIRAL_MYOCARDITIS	60	0.553506	1.48052	0.00773087	0.0625832	0.0507641	6813	tags=48%, list=30%, signal=34%	MYH11/SGCA/CAV1/SGCD/LAMA2/FYN/MYH10/ITGB2/CD55/MYH7B/ICAM1/HLA-DOA/HLA-DQA1/CD86/PRF1/MYH3/HLA-DQA2/HLA-DRB5/ITGAL/CCND1/RAC3/RAC2/CD28/MYH9/ABL2/DAG1/EIF4G3/HLA-DPB1/SGCB
KEGG_OLFACTORY_TRANSDUCTION	KEGG_OLFACTORY_TRANSDUCTION	24	0.622902	1.48376	0.0348298	0.164474	0.133413	2979	tags=29%, list=13%, signal=25%	CNGA3/CALML5/CLCA2/OR51E2/PRKG2/OR51E1/PRKG1
KEGG_BETA_ALANINE_METABOLISM	KEGG_BETA_ALANINE_METABOLISM	18	0.655245	1.4881	0.0323575	0.15873	0.128753	2576	tags=22%, list=11%, signal=20%	AOC3/GAD1/DPYD/AOC2
KEGG_PRION_DISEASES	KEGG_PRION_DISEASES	30	0.611896	1.50096	0.0206463	0.134995	0.1095	6557	tags=60%, list=28%, signal=43%	C7/IL1B/IL6/NCAM1/FYN/NCAM2/C8G/LAMC1/C5/C1QC/EGR1/PRNP/C1QA/HSPA1A/C1QB/IL1A/CCL5/HSPA5
KEGG_PATHWAYS_IN_CANCER	KEGG_PATHWAYS_IN_CANCER	291	0.49352	1.51263	1.84e-05	0.000481193	0.000390318	6367	tags=41%, list=28%, signal=30%	WNT7B/FGF19/ZBTB16/FGF3/CDKN2A/GLI3/FGF7/TGFB3/PTGS2/IL6/FGF1/AR/FGF2/VEGFD/FGF10/FGF9/FN1/FGFR1/PRKCG/GLI2/WNT9A/MMP2/LAMA2/VEGFC/AKT3/WNT10A/MITF/MMP9/ARNT2/PDGFRB/NKX3-1/DAPK1/CXCL8/LAMC2/COL4A2/COL4A1/LAMB2/CSF1R/CSF3R/FGFR2/PIK3R5/ETS1/PDGFB/WNT6/CDKN2B/RUNX1T1/FZD2/PIK3CD/LAMA4/LAMA1/HGF/FZD4/MMP1/LAMA5/PLCG2/PIAS3/LAMC1/RET/PRKCB/LAMB3/WNT5A/TGFB2/TGFB1/LAMA3/WNT10B/GLI1/ITGB1/SLC2A1/ITGA3…
KEGG_GLYCOSAMINOGLYCAN_BIOSYNTHESIS_CHONDROITIN_SULFATE	KEGG_GLYCOSAMINOGLYCAN_BIOSYNTHESIS_CHONDROITIN_SULFATE	20	0.654483	1.51653	0.0158542	0.117183	0.0950524	6617	tags=70%, list=29%, signal=50%	CHST15/UST/CHST3/CHST11/CHSY3/DSE/CSGALNACT2/CHSY1/XYLT1/CHPF/CSGALNACT1/CHST14/CHST7/CHPF2
KEGG_REGULATION_OF_ACTIN_CYTOSKELETON	KEGG_REGULATION_OF_ACTIN_CYTOSKELETON	183	0.509404	1.52618	0.00021809	0.00264823	0.0021481	6844	tags=49%, list=30%, signal=34%	CHRM2/FGF19/FGF3/ITGA5/FGF7/MYLK/FGF1/MYL9/FGF2/ITGA11/TIAM1/FGF10/ITGAM/FGF9/FN1/FGFR1/ITGB3/ITGA7/ITGA10/BDKRB1/ARHGEF4/MYH10/MRAS/PDGFRB/ITGAX/PDGFC/ITGB2/FGFR2/PIK3R5/CFL2/PDGFB/PIK3CD/MSN/CHRM4/CD14/WASF1/ITGB1/ARHGEF6/ITGA3/VCL/ACTN1/ROCK1/ITGB7/SCIN/WAS/ITGA1/PDGFRA/APC2/PIP4K2A/ITGAV/NCKAP1L/GSN/SSH1/F2R/BAIAP2/ITGAL/ITGB5/PIP5K1C/ITGA4/RAC3/TIAM2/RAC2/VAV1/BDKRB2/ARHGEF12/APC/WASF2/GNA12…
KEGG_ARRHYTHMOGENIC_RIGHT_VENTRICULAR_CARDIOMYOPATHY_ARVC	KEGG_ARRHYTHMOGENIC_RIGHT_VENTRICULAR_CARDIOMYOPATHY_ARVC	58	0.575626	1.53623	0.00353613	0.0333967	0.0270896	5192	tags=48%, list=22%, signal=38%	DES/SGCA/CDH2/ITGA5/ITGA11/ITGB3/ITGA7/ITGA10/CACNA2D1/SGCD/LAMA2/CACNA1C/GJA1/RYR2/CACNA2D4/ITGB1/ITGA3/ACTN1/ITGB7/SLC8A1/ITGA1/TCF7L1/ITGAV/LMNA/ITGB5/ITGA4/CTNNA2/LEF1
KEGG_CYTOKINE_CYTOKINE_RECEPTOR_INTERACTION	KEGG_CYTOKINE_CYTOKINE_RECEPTOR_INTERACTION	203	0.517996	1.55424	2.02e-05	0.000481193	0.000390318	6130	tags=51%, list=27%, signal=38%	LEP/CSF3/NGFR/CXCL5/TGFB3/CCL19/IL1B/INHBA/IFNK/IL6/BMPR1B/OSMR/VEGFD/CXCL12/TNFRSF11B/CCL21/IL23A/OSM/IL11/IL1R1/VEGFC/IL1R2/CCL23/INHBB/CCL3L3/CCL13/CCL7/FLT4/LIFR/PDGFRB/IL24/CXCL8/IL20RB/TNFSF4/CSF2/PDGFC/CSF1R/CSF3R/PDGFB/CXCR1/TNFSF8/TNFRSF19/CCL18/PPBP/IL7R/CXCL6/CXCR4/HGF/CSF1/LEPR/CSF2RB/TNFRSF8/TGFB2/TGFB1/IL12RB2/TNFRSF10D/IL10RA/CCR7/LIF/CXCR2/FLT1/KDR/CLCF1/EDAR/IL1RAP/CTF1/CCL2/CNTF…
KEGG_CALCIUM_SIGNALING_PATHWAY	KEGG_CALCIUM_SIGNALING_PATHWAY	123	0.55048	1.58878	0.00015074	0.00197122	0.00159895	5593	tags=46%, list=24%, signal=35%	CALML5/NTSR1/CHRM2/AGTR1/PLN/HTR2B/TACR2/MYLK/AVPR1A/SPHK1/CACNA1H/BDKRB1/PRKCG/ADRB1/ATP2B4/CACNA1C/HRH2/PTGER3/SLC8A2/PDGFRB/GRIN2C/P2RX7/ITPR1/PDE1B/PTAFR/RYR2/PDE1A/PHKG1/PLCG2/TBXA2R/ADRB2/PRKCB/ADCY1/DRD5/CAMK4/GNA15/ADCY7/GRIN1/SLC8A1/NOS3/TRPC1/PDGFRA/ITPKB/ADCY4/GNAL/OXTR/P2RX1/PTGFR/F2R/ADCY9/ATP2A3/PLCB2/BDKRB2/CYSLTR2/TNNC1/PPP3CA
KEGG_LEUKOCYTE_TRANSENDOTHELIAL_MIGRATION	KEGG_LEUKOCYTE_TRANSENDOTHELIAL_MIGRATION	104	0.557149	1.59278	0.000267891	0.0030361	0.00246272	5286	tags=47%, list=23%, signal=36%	CLDN18/CLDN6/CLDN11/MYL9/ITGAM/CXCL12/PRKCG/JAM2/MMP2/JAM3/MMP9/MAPK11/ITGB2/PIK3R5/PECAM1/CDH5/PIK3CD/MSN/CXCR4/PLCG2/PRKCB/THY1/VCAM1/GNAI2/ICAM1/CLDN20/CLDN5/ITGB1/NCF2/ESAM/MAPK12/VCL/ACTN1/ROCK1/RAPGEF3/RASSF5/ITK/CLDN9/NCF1/CYBB/ARHGAP5/GNAI1/RHOH/ITGAL/TXK/ITGA4/CTNNA2/RAC2/VAV1
KEGG_NEUROACTIVE_LIGAND_RECEPTOR_INTERACTION	KEGG_NEUROACTIVE_LIGAND_RECEPTOR_INTERACTION	133	0.560617	1.63	2.86e-05	0.000539747	0.000437813	4833	tags=48%, list=21%, signal=38%	LEP/NTSR1/CHRM2/GABRP/AGTR1/HTR2B/GRIK5/CHRNA3/TACR2/PTH1R/CTSG/FPR2/AVPR2/AVPR1A/BDKRB1/C5AR1/ADRB1/GABRA3/LHB/HRH2/FPR1/PTGER3/NMUR2/S1PR3/S1PR1/ADORA1/GRIN2C/PTGIR/P2RX7/GRID1/GLRB/NR3C1/PTAFR/SSTR2/APLNR/F2RL3/CHRM4/CALCRL/LEPR/NPY1R/GALR2/TBXA2R/ADRB2/DRD5/LPAR1/C3AR1/ADRA2C/P2RY14/GRIN1/FPR3/GLP2R/PTGER2/OXTR/ADORA3/S1PR5/P2RX1/CNR1/PTGFR/CHRNB1/NMUR1/F2R/SSTR1/GIPR/P2RY6
KEGG_VASCULAR_SMOOTH_MUSCLE_CONTRACTION	KEGG_VASCULAR_SMOOTH_MUSCLE_CONTRACTION	92	0.581224	1.63948	8.79e-05	0.00135921	0.00110252	4089	tags=40%, list=18%, signal=33%	CALML5/MYH11/ACTG2/AGTR1/KCNMB1/KCNMA1/MYLK/PLA2G2F/PLA2G5/RAMP1/MYL9/AVPR1A/NPR1/PRKCG/PPP1R12B/CALD1/CACNA1C/ACTA2/GUCY1A1/IRAG1/PTGIR/ITPR1/CALCRL/PLA2G4A/PRKCB/PRKG1/ADCY1/ADCY5/GUCY1B1/PLA2G2D/PPP1R14A/ADCY7/NPR2/ROCK1/PRKCH/GUCY1A2/ADCY4
KEGG_HYPERTROPHIC_CARDIOMYOPATHY_HCM	KEGG_HYPERTROPHIC_CARDIOMYOPATHY_HCM	62	0.615163	1.65519	0.000371043	0.00371043	0.0030097	6864	tags=66%, list=30%, signal=47%	DES/ACTC1/SGCA/ITGA5/TGFB3/IL6/ITGA11/ITGB3/ITGA7/ITGA10/CACNA2D1/SGCD/LAMA2/TPM2/CACNA1C/RYR2/TGFB2/TGFB1/CACNA2D4/ITGB1/ITGA3/ITGB7/SLC8A1/ITGA1/ITGAV/LMNA/ITGB5/ITGA4/PRKAB2/PRKAA2/TNNC1/ITGB8/ACE/DAG1/TPM1/ITGA9/CACNG4/ITGB4/TNF/SGCB/TPM4
KEGG_AXON_GUIDANCE	KEGG_AXON_GUIDANCE	115	0.57502	1.65638	2.26e-05	0.000481193	0.000390318	6313	tags=49%, list=27%, signal=36%	EPHB6/PLXNB3/SLIT3/ABLIM3/L1CAM/SLIT2/SEMA3D/EPHA7/UNC5A/EFNA5/NTN1/SEMA3G/CXCL12/SEMA6B/FYN/NRP1/NFATC1/SEMA7A/EFNB3/UNC5B/EPHA4/DPYSL2/CFL2/SRGAP2/CXCR4/ROBO1/GNAI2/EPHB1/ITGB1/EPHA3/NFATC4/PLXNC1/ROCK1/EPHA2/FES/ROBO3/SEMA3A/SEMA4B/SEMA6C/GNAI1/UNC5C/NFAT5/SRGAP1/RAC3/RAC2/SEMA5B/ARHGEF12/PLXNA1/PPP3CA/EFNB2/LIMK1/ABLIM1/RND1/RGS3/PLXNA2/SEMA4C
KEGG_DILATED_CARDIOMYOPATHY	KEGG_DILATED_CARDIOMYOPATHY	67	0.612484	1.66627	0.000295368	0.00313829	0.00254561	6864	tags=66%, list=30%, signal=46%	DES/ACTC1/PLN/SGCA/ITGA5/TGFB3/ITGA11/ITGB3/ITGA7/ITGA10/CACNA2D1/SGCD/LAMA2/ADRB1/TPM2/CACNA1C/RYR2/ADCY1/ADCY5/TGFB2/TGFB1/CACNA2D4/ITGB1/ITGA3/ADCY7/ITGB7/SLC8A1/ITGA1/ADCY4/ITGAV/LMNA/ITGB5/ADCY9/ITGA4/TNNC1/ITGB8/DAG1/TPM1/ITGA9/CACNG4/ITGB4/TNF/SGCB/TPM4
KEGG_COMPLEMENT_AND_COAGULATION_CASCADES	KEGG_COMPLEMENT_AND_COAGULATION_CASCADES	55	0.641984	1.70149	0.000129946	0.00184091	0.00149324	5474	tags=69%, list=24%, signal=53%	SERPINE1/C7/MASP1/F5/F13A1/SERPIND1/SERPINA5/BDKRB1/CR1/C5AR1/C3/VWF/CFH/C1R/SERPING1/C4A/PLAU/C8G/TFPI/C4B/THBD/C1S/CD55/A2M/F3/C3AR1/PLAT/CR2/PLAUR/C5/F8/F2R/C1QC/CFD/SERPINA1/C4BPB/BDKRB2/C1QA
KEGG_HEMATOPOIETIC_CELL_LINEAGE	KEGG_HEMATOPOIETIC_CELL_LINEAGE	67	0.630337	1.71484	8.33e-05	0.00135921	0.00110252	6443	tags=66%, list=28%, signal=47%	CSF3/ITGA5/FCER2/CD36/IL1B/IL6/ITGAM/ITGB3/CR1/IL11/IL1R1/IL1R2/CSF2/CSF1R/CSF3R/CD55/CD34/IL7R/CD22/CSF1/CD37/CD14/CD33/ITGA3/FCGR1A/CR2/ITGA1/CD1A/GP1BA/CD5/MS4A1/HLA-DRB5/IL2RA/ITGA4/CD4/EPOR/CD1C/CD19/MME/IL1A/CD1E/KITLG/CD1B/IL4R
KEGG_CELL_ADHESION_MOLECULES_CAMS	KEGG_CELL_ADHESION_MOLECULES_CAMS	119	0.608832	1.75813	6.86e-07	2.33e-05	1.89e-05	6015	tags=55%, list=26%, signal=41%	CLDN18/CLDN6/CADM3/CNTN1/CDH2/L1CAM/CLDN11/CNTNAP1/VCAN/SELE/NLGN4X/ITGAM/NCAM1/JAM2/SELP/NLGN2/JAM3/PTPRM/NCAM2/NEGR1/CADM1/SIGLEC1/ITGB2/PECAM1/CDH5/CD34/CD22/SELL/PDCD1LG2/NRCAM/VCAM1/SELPLG/ICAM1/CLDN20/HLA-DOA/CLDN5/ITGB1/ESAM/SDC2/HLA-DQA1/ITGB7/CD86/NLGN3/SDC3/CD274/CLDN9/HLA-DQA2/PTPRC/ITGAV/HLA-DRB5/MPZ/ITGAL/PDCD1/NFASC/ITGA4/CD4/CD28/SPN/NRXN3/GLG1/NECTIN2/ITGB8/CD276/ALCAM/CTLA4
KEGG_FOCAL_ADHESION	KEGG_FOCAL_ADHESION	179	0.590946	1.7633	1.38e-08	7.83e-07	6.35e-07	6186	tags=56%, list=27%, signal=42%	COL2A1/THBS4/COMP/FLNC/TNC/THBS2/TNXB/COL11A1/ITGA5/MYLK/COL1A1/COL6A3/COL3A1/COL1A2/MYL9/SPP1/ITGA11/CAV1/COL5A1/COL5A2/FLNA/VEGFD/RELN/FN1/ITGB3/ITGA7/ITGA10/CAV2/PRKCG/COL6A2/LAMA2/FYN/COL6A1/VEGFC/AKT3/VWF/COL5A3/COL11A2/FLT4/PDGFRB/LAMC2/THBS1/COL4A2/COL4A1/LAMB2/PDGFC/PIK3R5/PDGFB/PIK3CD/LAMA4/LAMA1/HGF/LAMA5/IBSP/LAMC1/PRKCB/LAMB3/LAMA3/ITGB1/FLT1/KDR/ITGA3/TLN1/VCL/ACTN1/ROCK1/ITGB7/COL4A…
KEGG_ECM_RECEPTOR_INTERACTION	KEGG_ECM_RECEPTOR_INTERACTION	72	0.740351	2.02902	1e-10	1.27e-08	1.03e-08	4747	tags=79%, list=21%, signal=63%	COL2A1/THBS4/COMP/TNC/THBS2/TNXB/COL11A1/ITGA5/CD36/COL1A1/COL6A3/COL3A1/COL1A2/SPP1/SV2A/ITGA11/COL5A1/COL5A2/RELN/FN1/ITGB3/ITGA7/ITGA10/HSPG2/COL6A2/LAMA2/COL6A1/VWF/COL5A3/COL11A2/LAMC2/THBS1/COL4A2/COL4A1/LAMB2/LAMA4/LAMA1/LAMA5/IBSP/LAMC1/LAMB3/LAMA3/AGRN/ITGB1/ITGA3/SDC2/ITGB7/COL4A4/ITGA1/SDC3/LAMB1/GP1BA/ITGAV/VTN/LAMC3/THBS3/ITGB5
