# Supplementary material for: Cuproptosis‐Related Ferroptosis Gene Signature: A Prognostic Tool for Colon Cancer Patients
Source: Cancer Rep (Hoboken). 2025 Oct 28;8(11):e70372. doi: 10.1002/cnr2.70372 (PMC12567641; doi:10.1002/cnr2.70372)
Supplement: Supplementary file 5 — Table S5: Clinical characteristics of samples in the training and test cohort. [file CNR2-8-e70372-s005.xlsx]

## Sheet: risk.test
id	futime	fustat	GLS	NFS1	PPP1R13L	FABP4	ADAMTS13	MYB	HOTAIR	YAP1	riskScore	risk
GSM972140	14.137	0	5.67464	4.64856	6.93687	3.27638	3.73437	5.8507	1.37611	7.69867	2.72125	low
GSM972079	13.8082	0	3.4002	5.69595	5.41669	2.81926	3.86453	5.08719	1.55479	6.29621	0.378254	low
GSM972080	13.5616	0	4.73055	5.16004	6.186	1.92322	3.39314	5.66416	2.15404	7.20754	0.933182	low
GSM972169	13.4795	0	5.52697	6.16707	5.8118	2.12095	4.08267	6.61447	1.92639	7.43932	0.976071	low
GSM972073	13.3973	0	5.19649	5.56509	5.69568	2.64271	3.39924	5.90973	1.65935	7.50521	0.802962	low
GSM972192	12.9863	0	4.51901	5.81553	6.16523	2.55194	3.5081	5.86738	1.37897	6.8714	0.56838	low
GSM1681355	11.589	0	6.33376	4.53189	4.84192	4.30044	4.35168	6.11645	1.45993	6.313	1.66246	high
GSM972352	11.4247	0	5.89784	5.69082	5.06087	2.69702	3.29745	5.38775	1.66083	7.74617	0.969618	low
TCGA-DM-A1HB	11.3041	0	4.91718	5.0766	5.8949	2.40349	3.40075	5.57623	1.57913	7.06235	0.833637	low
TCGA-G4-6293	11.0986	0	4.6911	5.50362	6.02889	2.28171	3.93291	5.76764	1.43405	7.11526	0.870384	low
GSM972353	10.9315	0	5.56032	5.18674	6.12937	3.33326	3.6228	7.09258	1.49872	7.46456	1.00628	high
GSM972082	10.8493	1	4.81839	5.30973	5.46479	4.03732	3.43343	6.33283	1.58834	7.48208	0.666254	low
GSM972502	10.7671	0	4.64061	5.52467	6.93292	2.74159	4.05811	5.90938	1.65876	6.11968	1.07787	high
GSM1681353	10.7671	0	5.64433	4.88889	4.92459	5.82859	3.84605	5.70286	1.32412	6.52248	1.16223	high
GSM972171	10.6849	0	5.75659	5.00948	6.29434	2.92523	3.60526	5.00318	1.53534	7.68148	2.36986	high
GSM972084	10.6027	0	4.9506	5.17091	4.58887	4.05094	3.10734	5.88886	1.57394	7.19413	0.454045	low
GSM972137	10.6027	0	5.7197	6.42056	5.57772	2.15488	4.17466	6.00021	1.59953	7.45679	1.06509	high
GSM972195	9.86301	0	4.41011	6.02123	4.75925	1.79453	3.57435	6.91028	1.83955	6.47896	0.204679	low
GSM972474	9.78082	0	5.47239	6.03425	6.15728	2.44823	3.76366	5.50825	4.99872	7.6859	3.13565	high
GSM972157	9.69863	0	5.70926	5.64723	5.9664	3.6128	3.75944	6.82329	1.47918	7.61821	1.10613	high
GSM972018	9.61644	0	6.16303	5.94705	5.22824	2.24301	3.60684	6.00652	1.35306	7.37004	0.862648	low
GSM972375	9.61644	0	6.19177	5.09738	5.98815	3.53968	4.48195	5.66547	1.51635	7.86265	3.67645	high
GSM972156	9.20548	1	5.1537	4.96319	5.01924	2.35951	3.29283	6.77792	1.61843	7.2588	0.460766	low
TCGA-AZ-4308	9.10685	0	3.51791	5.53333	6.02194	3.01272	3.77279	5.37807	2.37928	5.37315	0.457441	low
GSM972150	8.9589	0	5.35033	5.5286	5.31583	1.73405	3.48989	5.8147	1.52265	6.94932	0.617593	low
GSM972384	8.71233	1	5.18705	6.35844	6.07453	2.50252	3.11555	5.59139	1.38631	7.27032	0.611237	low
GSM972406	8.71233	0	4.56139	5.3909	5.89477	3.14558	3.17584	6.6791	1.46895	6.88452	0.410654	low
GSM972501	8.71233	1	5.48059	6.59442	5.5045	2.79954	4.44721	5.36692	1.90197	7.44129	1.43509	high
GSM972301	8.63014	1	4.70654	4.97451	5.79564	5.0321	4.30649	5.33466	1.55944	6.28546	1.42559	high
GSM972397	8.63014	0	5.37335	6.34642	4.54853	2.62182	4.23807	5.99092	1.88893	7.20093	0.671275	low
GSM972424	8.54795	0	4.72096	5.85111	6.19526	2.04837	5.11052	5.78143	1.7352	6.84676	1.6299	high
GSM972139	8.38356	0	6.97159	6.32949	5.81818	2.4031	3.37933	6.12392	1.47525	7.2171	1.20892	high
GSM972369	8.38356	1	5.44078	5.35857	4.94562	2.65186	4.15685	5.62688	1.55944	7.39534	1.10784	high
GSM972012	8.30137	0	5.1998	4.92468	6.31834	1.83649	3.11247	6.56691	1.48898	7.09561	0.685505	low
TCGA-DM-A28K	8.1863	0	4.37499	4.88288	6.36297	1.73675	3.91686	6.47416	1.73623	5.90909	0.615419	low
GSM972522	8.13699	0	6.36948	5.26283	5.65278	2.20356	3.67596	4.55334	1.68937	6.60054	1.95738	high
GSM972085	7.9726	0	5.5595	6.42607	5.34519	2.07871	3.32699	5.95359	1.58286	7.36724	0.54738	low
GSM972174	7.9726	0	4.85228	5.95971	5.91896	1.79392	4.42218	6.68914	1.31744	7.26148	0.752962	low
GSM972309	7.80822	0	5.93744	6.01233	5.71159	2.18663	3.47518	6.34097	1.51927	6.72751	0.687513	low
GSM972354	7.80822	1	5.47152	5.82452	6.6514	2.05318	3.68629	6.36705	3.50119	7.69867	1.99135	high
TCGA-DM-A1D4	7.72877	1	5.00317	5.08805	5.2918	1.93432	3.39035	6.16747	1.51459	6.48641	0.454222	low
GSM972027	7.72603	0	4.82644	5.40421	5.98936	2.99315	4.12402	5.47167	2.28416	7.05595	1.48718	high
GSM972216	7.72603	0	4.98278	6.3913	5.83173	2.31599	4.27484	5.9935	2.57169	7.60733	1.22156	high
TCGA-G4-6625	7.64932	0	5.77961	5.79125	4.72044	3.6542	3.74297	6.59625	1.43405	7.23818	0.63187	low
GSM972128	7.64384	0	5.20354	5.7429	6.05544	1.97182	4.67965	5.64161	2.94067	7.78718	2.7377	high
GSM972056	7.56164	0	6.00053	5.83064	6.46493	2.00583	4.03705	5.31715	1.9912	7.56841	2.59609	high
GSM972015	7.47945	0	4.35077	5.04657	7.1115	2.03542	3.78934	5.43766	1.98627	7.73339	1.76273	high
GSM972313	7.47945	1	5.61677	6.12414	4.84281	1.8748	3.93861	6.98543	1.71247	6.33463	0.39784	low
GSM972374	7.39726	0	4.67976	5.99246	6.23783	2.24301	4.03433	6.50198	1.70267	6.93062	0.707719	low
GSM972399	7.39726	0	6.0553	6.96474	5.96329	2.01861	3.53882	5.8076	1.56749	7.17681	0.840921	low
TCGA-AZ-5407	7.35068	0	5.04878	4.83106	6.62979	2.3816	3.67013	6.43667	1.43405	7.29801	1.16706	high
GSM972004	7.31507	0	5.4861	5.43986	6.44593	2.51761	3.48025	6.43242	1.6617	7.07338	1.01304	high
GSM972332	7.15068	0	4.9197	5.07499	5.43683	3.06298	3.8871	5.4133	1.97062	6.97056	1.1008	high
GSM972475	7.15068	0	4.63703	5.24785	5.39011	3.10742	3.26099	5.82453	1.35246	6.49801	0.429776	low
TCGA-DM-A1HA	7.12329	0	5.57409	5.86048	7.57442	1.94426	4.77708	4.60898	1.64647	8.72242	7.73237	high
GSM971970	7.06849	0	4.56101	5.90661	5.24859	2.04898	4.02477	6.12697	1.59152	6.85476	0.479672	low
GSM972131	7.06849	0	5.18584	4.82524	6.08622	7.27822	3.51372	5.13571	2.30417	7.45489	2.85284	high
GSM972378	7.06849	0	5.45162	5.99008	5.61953	2.66677	3.94862	7.13162	1.31672	7.49327	0.667898	low
GSM972464	7.06849	0	5.46008	5.75798	5.55427	4.85105	3.19747	5.18248	1.87298	7.52452	1.18936	high
GSM972510	7.06849	0	5.29808	5.48848	6.01124	2.91332	3.55796	6.97247	1.6018	7.47228	0.774202	low
GSM1681362	7.06849	0	5.56409	4.83518	4.73049	4.09188	3.57028	6.31833	1.46341	6.21781	0.600676	low
GSM1681365	7.06849	0	6.02806	5.37104	5.47216	3.37762	4.18875	6.02364	1.53102	5.91632	1.17149	high
GSM972326	6.9863	0	5.05248	5.63614	6.68138	2.70224	3.72499	5.86667	1.44255	7.02698	1.13324	high
GSM972470	6.9863	0	4.69942	4.85429	5.10916	4.00967	3.82068	5.86558	1.67179	7.14291	0.83034	low
GSM1681364	6.9863	0	5.72634	5.49264	4.67826	3.71403	4.08317	6.36176	1.34661	6.42753	0.685822	low
TCGA-AD-6889	6.93699	1	5.13332	5.07397	5.20556	2.48119	3.09562	5.99962	1.87983	6.65378	0.501729	low
GSM972315	6.90411	0	4.69084	5.17325	7.03275	2.17249	3.64539	6.54445	1.54957	7.43633	1.06306	high
GSM972194	6.82192	0	4.61289	5.35193	5.2987	1.76696	4.14052	6.2358	1.61373	8.26927	0.846226	low
GSM972316	6.82192	0	4.96571	5.00424	5.45357	2.84445	4.18984	5.61155	1.97753	6.45614	1.10651	high
TCGA-DM-A28C	6.78082	1	5.66458	5.11518	6.21157	1.67949	4.51277	6.00002	1.43405	7.53642	2.18029	high
GSM972060	6.73973	0	5.35494	6.44551	4.67681	2.4245	3.83078	6.48873	2.05453	7.56523	0.522455	low
GSM972207	6.73973	0	5.56708	6.54404	5.9672	2.01501	3.44931	6.08076	2.93206	7.92431	1.12909	high
GSM972307	6.73973	0	6.1158	5.27966	5.74294	2.47793	4.29527	6.84381	1.66776	7.64007	1.69407	high
GSM972377	6.73973	0	4.29078	5.74643	5.08362	2.86189	4.14431	5.68427	1.50377	6.48812	0.491813	low
GSM971984	6.65753	0	5.54112	5.70568	4.9606	2.4188	3.63453	6.15384	1.52523	7.28449	0.632426	low
GSM972358	6.65753	0	5.41325	6.12334	6.33536	2.4194	3.35148	6.88823	1.62531	7.10605	0.621623	low
GSM972371	6.65753	0	5.65374	5.07586	6.88127	2.66431	3.74376	5.79648	5.89627	7.58758	6.69707	high
TCGA-G4-6628	6.6411	0	6.03698	5.31358	5.1777	4.69537	3.2714	6.49958	1.43405	7.54071	0.921483	low
GSM972333	6.57534	0	4.68525	6.23245	5.66	2.47166	4.80138	5.88527	3.75599	7.985	2.17381	high
GSM972472	6.57534	0	4.64061	5.42829	5.94711	3.10678	3.15939	6.40537	1.41389	6.19661	0.381849	low
GSM972373	6.49315	0	5.31998	5.3088	6.27857	1.81287	3.40943	6.45002	1.4175	6.52499	0.664242	low
GSM972405	6.49315	1	6.18655	6.46074	5.13524	2.05045	3.55952	6.50284	1.41597	7.23419	0.586434	low
GSM972028	6.41096	0	5.85399	5.32576	5.42701	2.71567	4.36444	5.84033	1.55029	7.26944	1.67364	high
GSM972329	6.41096	0	4.9852	4.85483	5.0392	3.19661	3.48221	5.8564	3.42076	7.06227	1.05716	high
TCGA-AZ-4313	6.32877	0	3.79237	5.08201	5.89126	1.67949	3.05972	5.69151	1.8272	5.82679	0.289455	low
GSM972151	6.32877	0	6.06592	5.71403	4.70416	2.10168	3.96288	6.57383	1.93177	7.61821	0.886519	low
GSM972160	6.32877	0	6.04563	5.46281	5.47114	2.17457	3.30383	5.33398	1.57497	7.08595	1.04373	high
GSM972162	6.32877	0	6.02162	5.46816	6.60068	3.25727	3.12669	5.90613	1.72083	8.19086	1.90083	high
GSM972263	6.24658	0	5.53809	5.02507	5.47352	2.52718	3.86453	5.7937	1.71638	7.03645	1.18707	high
GSM972339	6.24658	0	5.86104	6.36024	5.41966	3.29449	3.501	6.21924	1.57564	7.21961	0.724975	low
GSM971972	6.16438	0	4.4724	5.5019	5.58439	2.18121	3.67802	6.77792	1.38631	7.19657	0.418778	low
GSM972124	6.16438	0	4.87377	6.16254	5.7805	3.03754	3.70892	5.72853	1.4449	7.05748	0.675999	low
GSM972331	6.16438	1	4.88912	5.73975	5.11106	2.45001	3.32036	5.59477	1.55099	7.13148	0.480852	low
GSM972344	6.16438	0	6.01468	6.61545	4.28891	2.0544	3.20712	5.31964	3.77299	7.95643	0.935945	low
GSM972454	6.16438	0	5.12661	5.78613	5.10424	3.74523	3.14987	6.24352	1.38791	7.71352	0.497022	low
GSM972485	6.16438	0	5.61079	5.22087	6.1548	2.19818	3.86723	6.29583	1.5776	8.05948	1.59972	high
GSM971960	6.08219	0	6.32272	6.29103	5.81289	2.1038	3.55796	6.68728	1.55029	7.19092	0.83515	low
GSM972093	6.08219	0	5.84043	5.68604	5.03337	6.29655	3.00034	6.32596	1.54496	7.54199	0.784074	low
GSM972338	6.08219	0	4.72901	6.75814	5.5498	2.03269	3.59506	6.00021	1.51446	6.74829	0.359363	low
GSM972489	6.08219	0	4.70495	4.83921	6.62812	2.3803	3.59248	6.33362	1.56819	7.14043	0.979266	low
GSM972490	6.08219	0	5.72459	5.98705	4.76456	2.19755	3.80605	6.62237	1.5944	7.60515	0.604397	low
GSM972170	6	0	5.84787	6.43483	5.14738	1.91588	3.52699	7.44731	1.41998	7.97003	0.447653	low
GSM972196	6	0	4.33618	5.64415	4.76426	1.94038	4.56053	5.66005	2.85834	7.58111	0.973879	low
TCGA-G4-6627	5.9589	0	5.68472	5.45453	5.51831	5.0202	3.15964	5.7034	1.62647	7.42592	1.09683	high
GSM972008	5.91781	1	6.22975	5.36099	7.4429	4.1221	3.56104	4.20879	1.78754	8.21572	7.24608	high
TCGA-CK-4951	5.84658	1	4.79496	5.11699	5.90306	2.17878	3.08309	6.06896	1.60439	7.54681	0.627418	low
GSM972123	5.83562	0	4.70774	5.38011	5.65097	2.00526	4.14106	6.51217	2.12867	7.4239	0.870688	low
GSM972370	5.83562	1	5.70408	6.12779	4.96209	2.12372	3.78561	6.25108	1.36437	7.90185	0.699552	low
GSM972091	5.75342	0	5.77644	5.16261	5.89778	1.82889	3.7286	5.85391	1.72532	7.51115	1.44988	high
GSM972217	5.75342	0	5.40782	5.67379	6.00352	2.06232	4.05284	6.17277	1.95325	6.83263	1.10606	high
GSM972491	5.75342	0	6.04099	6.20878	5.78127	2.36791	3.84292	6.68407	1.53176	6.64833	0.777879	low
GSM972164	5.67123	1	6.21005	5.72026	5.24568	2.19391	3.20865	6.18863	1.63933	7.92161	0.877806	low
GSM972480	5.67123	0	5.60095	5.59331	5.56471	1.62309	3.89904	6.768	1.39518	7.94026	0.872015	low
GSM971986	5.58904	0	5.72981	5.76673	4.835	2.48216	4.77392	4.97458	1.7851	8.08984	2.31017	high
GSM971987	5.58904	0	5.11785	5.04764	4.77334	5.28662	3.77048	6.41701	1.9017	7.16849	0.821812	low
GSM972125	5.58904	0	4.73132	5.27078	5.35663	3.76562	3.65372	5.59477	1.49946	7.32865	0.805345	low
GSM972441	5.58904	0	4.98477	5.83315	5.22532	8.61366	2.61448	5.83649	1.63265	7.04819	0.5897	low
GSM972457	5.58904	0	4.28375	4.70566	6.6514	2.45447	3.1227	6.45548	1.55544	7.06622	0.619458	low
GSM1681371	5.58904	0	6.13111	5.02787	4.99332	3.81786	4.02736	5.70862	1.49756	5.93008	1.15979	high
GSM972095	5.50685	0	6.12417	5.92164	6.09967	2.54595	3.14738	5.58357	1.72083	7.25348	1.17181	high
GSM972487	5.50685	0	5.73248	5.47479	5.94913	2.21454	3.53373	5.83435	4.18473	6.98939	2.00575	high
GSM972199	5.42466	0	4.28142	6.47594	6.32325	2.32085	4.05757	6.52769	1.76848	6.48265	0.493192	low
GSM972516	5.42466	0	5.21756	5.19532	5.93437	2.19575	4.07572	6.9749	1.92744	7.39261	1.03832	high
GSM971971	5.34247	0	4.8027	5.47698	5.09595	2.20749	3.60584	5.85847	1.55944	7.53998	0.581789	low
GSM972221	5.34247	0	4.76022	5.1275	6.07163	2.04381	3.0917	6.26304	1.89841	6.66001	0.52839	low
GSM972270	5.34247	0	4.96891	4.71723	6.27991	2.8662	4.61982	5.91329	1.81884	7.24651	2.30134	high
GSM972481	5.34247	1	5.04342	5.82308	6.30684	2.70499	3.11502	6.02403	1.46981	7.35325	0.680769	low
GSM972398	5.26027	1	5.6533	6.19091	4.73601	2.23428	3.64904	7.15177	1.6238	7.32771	0.401085	low
TCGA-AZ-5403	5.23288	1	5.69336	6.03853	5.21542	4.12922	3.11226	6.25062	1.43405	7.4532	0.599554	low
GSM971969	5.17808	0	4.49326	5.71403	5.56861	2.15395	3.25846	6.37072	1.7214	6.12019	0.291364	low
GSM972040	5.17808	0	5.55908	5.5989	5.46446	2.16074	3.85554	7.14164	1.36374	6.42812	0.507728	low
GSM972126	5.17808	0	5.74167	6.04341	5.94557	1.61631	4.32007	6.69779	1.85573	6.89395	1.06292	high
TCGA-A6-A567	5.15342	1	6.17413	5.50055	6.09325	2.79455	4.11569	5.52414	2.76008	8.41337	4.20697	high
GSM972348	5.09589	0	5.70235	6.05012	6.35189	2.1703	3.30482	6.18011	1.65089	7.14535	0.871126	low
GSM972429	5.09589	0	4.70654	4.85827	5.49287	2.083	4.35543	6.10698	1.70345	6.8369	0.939639	low
GSM972520	5.09589	1	5.61293	5.35885	5.13274	3.45009	3.12619	5.78669	2.14355	7.36819	0.854097	low
GSM972094	5.0137	0	5.60783	5.02616	6.38528	2.85437	2.761	5.59575	2.10845	7.30959	1.23549	high
GSM972295	5.0137	0	5.2453	4.95904	5.86918	1.84629	4.16756	5.92018	1.41797	7.05368	1.24046	high
TCGA-SS-A7HO	5.01096	0	6.57422	6.04249	4.36087	3.91469	4.24429	5.88146	2.76143	8.57369	2.4009	high
GSM972032	4.93151	0	5.73291	5.91377	6.43906	2.05318	3.32393	7.14917	1.69338	8.34716	0.969819	low
GSM972107	4.93151	1	4.90081	5.90588	5.68107	2.9647	4.78351	5.45305	1.33255	7.05748	1.35759	high
TCGA-AZ-4315	4.86575	0	4.42457	5.47853	5.35293	3.55919	3.36141	6.0618	1.43405	6.7225	0.402041	low
GSM971980	4.84932	0	5.45545	4.44444	6.60213	2.65614	3.0048	5.23829	1.85288	7.58111	1.86955	high
TCGA-AA-3506	4.83562	0	4.39469	5.296	6.06594	2.64845	3.89889	5.66937	1.5743	6.85068	0.831955	low
GSM972046	4.76712	0	5.18789	5.34008	5.02788	2.90099	4.98893	4.93314	1.3743	7.27473	1.93066	high
GSM972103	4.76712	0	5.40907	5.80293	6.28959	1.89572	3.36426	6.50455	1.68937	7.35131	0.773718	low
GSM972320	4.76712	1	5.72059	5.8339	6.2808	1.9281	3.65995	5.89598	1.52845	7.21876	1.16452	high
TCGA-A6-A56B	4.68767	1	6.1326	6.55495	6.01212	2.29368	5.18709	6.03144	2.02748	7.99656	3.33843	high
TCGA-D5-5540	4.67397	0	6.42386	5.31603	4.52522	2.28837	3.4826	6.58855	2.15866	7.57781	0.873602	low
GSM972281	4.60274	0	5.75264	6.06731	4.63811	2.25488	3.4259	5.63647	1.5957	7.26416	0.57202	low
TCGA-G4-6307	4.5863	0	4.38459	6.26793	5.81905	1.71439	4.43344	6.38509	1.45449	6.80116	0.543357	low
TCGA-D5-5538	4.55068	1	6.24665	4.78555	6.02421	6.32396	3.2676	6.46936	1.58772	7.99751	2.28419	high
GSM971991	4.52055	1	6.93302	6.53666	4.74439	2.10939	4.04024	6.71004	1.37372	8.35235	1.11338	high
GSM972428	4.52055	0	4.31653	5.88653	5.85132	3.59854	3.69404	5.76687	1.42202	5.90098	0.449183	low
GSM972432	4.52055	0	4.83245	5.63779	7.02038	2.6094	3.92205	6.08575	1.5776	6.67378	1.15331	high
TCGA-AA-3664	4.50137	0	5.57458	5.51446	5.72378	2.2201	4.70797	6.46311	1.70483	7.51093	1.67075	high
GSM972431	4.43836	0	5.36114	5.89139	4.54315	4.31912	3.49043	5.58967	1.48734	7.25702	0.609344	low
GSM971979	4.35616	0	5.21221	4.79561	6.24723	1.75567	3.7245	6.06792	1.46642	6.67711	1.01157	high
GSM972138	4.35616	1	6.39111	5.40733	6.15645	1.9281	4.1558	6.58052	1.5871	6.62048	1.56718	high
GSM972219	4.35616	0	6.16167	5.25366	5.43038	3.1481	3.2838	5.96557	1.6126	8.16901	1.36931	high
GSM972356	4.35616	1	5.66988	5.75305	5.837	2.47318	3.61301	6.72577	1.51183	7.44895	0.818778	low
GSM972427	4.35616	0	5.06141	5.6905	5.47753	2.08723	4.2883	6.06604	1.60405	6.27323	0.71621	low
GSM972430	4.35616	0	5.32909	5.29662	5.22986	2.52837	3.11039	4.85644	1.94993	6.99939	0.830565	low
GSM972030	4.27397	0	5.36155	5.39747	5.27987	3.40207	4.14998	4.90594	2.27752	6.95928	1.73315	high
GSM972343	4.27397	1	4.92983	5.76318	5.54054	2.10195	3.76105	5.89849	1.56281	8.31531	0.887767	low
GSM972391	4.27397	1	4.49838	4.73738	5.96879	2.27475	4.33933	6.06862	1.54069	6.40066	0.943824	low
GSM972042	4.19178	0	4.88992	5.5729	5.8065	2.06082	3.84498	6.40118	1.5103	6.98793	0.644624	low
TCGA-AA-3673	4.16986	0	5.26169	5.86618	6.76123	2.27601	3.7526	6.83076	1.43405	7.87159	1.08266	high
TCGA-AZ-6598	4.11781	1	5.0682	5.07928	5.84902	2.01406	2.80222	5.63949	5.28618	6.52132	1.28235	high
GSM972034	4.10959	0	6.04751	5.56079	6.24291	2.21985	3.43754	6.06974	1.86233	7.50917	1.4406	high
GSM972036	4.10959	0	5.23748	4.5262	7.44992	2.21361	3.01249	6.42995	1.53063	6.85039	1.19791	high
GSM972197	4.10959	0	4.32201	5.75592	6.04291	2.05661	4.31024	5.75997	1.79456	6.37353	0.759652	low
GSM972293	4.10959	0	5.44996	5.08508	6.54418	4.56129	3.75526	4.88742	1.91131	7.57792	3.17914	high
GSM972372	4.10959	1	5.71924	6.42143	4.2892	2.09642	3.55692	4.99372	1.51183	7.13715	0.5424	low
TCGA-CK-5912	4.09041	1	6.82902	6.38959	4.08866	1.90266	3.35836	7.13744	1.43405	8.41467	0.511614	low
GSM972066	4.0274	0	6.02209	6.56191	4.78504	2.18905	3.42842	6.58878	1.46297	7.72742	0.483841	low
GSM972488	4.0274	0	4.58087	5.27318	7.00854	2.77142	3.5626	6.2794	1.63575	7.31848	1.06183	high
TCGA-F4-6703	3.98904	0	5.17867	4.86899	6.38715	8.46787	3.18821	4.14656	2.34391	7.5418	4.15869	high
TCGA-F4-6855	3.95068	0	5.67516	5.5978	5.84439	6.55355	3.52544	6.78764	1.43405	7.66132	1.24766	high
GSM971981	3.94521	0	5.11281	5.10439	5.77569	2.24972	3.0515	6.09709	1.76711	6.98569	0.609126	low
GSM972268	3.94521	0	3.84995	5.19532	5.5672	2.32022	4.09806	7.02394	1.53642	6.10676	0.321052	low
GSM972404	3.94521	0	5.89378	6.59181	5.89856	3.5567	3.17837	6.33004	2.02512	7.86265	0.914042	low
GSM972443	3.94521	0	4.84294	5.14354	6.45613	2.21908	3.72235	6.99297	1.69109	7.04193	0.776574	low
GSM972513	3.94521	1	6.66699	6.1784	4.41531	2.56704	3.38439	6.15822	1.68107	7.19413	0.655878	low
TCGA-AA-3675	3.92055	0	5.89316	5.92053	5.7919	2.24799	4.05524	6.03141	1.46434	7.44661	1.29922	high
TCGA-AA-3678	3.91781	0	4.74918	5.90031	5.34649	1.92677	4.62023	6.2965	1.58538	7.71714	0.888159	low
GSM972092	3.86301	0	5.79008	5.26841	6.06961	2.58428	3.14589	6.21966	1.65728	7.74368	1.10062	high
GSM972215	3.86301	0	5.08265	6.35481	6.22913	2.19089	3.48989	6.87801	1.53676	6.93207	0.478233	low
GSM972393	3.86301	1	4.9506	5.74501	5.81818	2.16519	4.38905	5.11447	1.94182	7.13058	1.49044	high
GSM972450	3.86301	1	4.94327	6.21936	5.51092	1.78539	3.65007	6.82423	1.30832	7.5897	0.416141	low
GSM972511	3.86301	1	5.7817	6.40181	5.30643	2.60908	3.65061	6.15862	1.90559	7.48508	0.794247	low
TCGA-D5-5537	3.78356	1	5.67205	5.67238	5.38758	1.91805	3.94789	5.8617	1.54486	6.89196	0.908223	low
GSM971975	3.78082	0	5.53336	6.5088	5.8783	1.7851	4.07836	5.71828	1.58058	7.71241	1.14345	high
GSM972010	3.78082	1	5.75746	5.00673	5.74294	2.16344	3.22603	6.40032	1.69872	6.99484	0.808322	low
GSM972065	3.78082	0	5.48782	6.18505	5.16684	2.24	3.32343	6.23483	1.8526	7.2624	0.5103	low
GSM972114	3.78082	0	5.36411	5.41658	6.13516	2.52329	4.26736	6.80956	1.76276	7.24996	1.26817	high
GSM972297	3.78082	1	5.29808	5.35766	5.34844	2.41611	3.7977	5.93239	1.65089	6.88743	0.799749	low
GSM972335	3.78082	1	5.55481	5.54906	5.15662	2.23398	4.34422	6.38666	1.41439	7.44129	0.994054	high
TCGA-A6-2679	3.74247	0	3.30518	5.26712	5.5008	2.51919	3.48035	5.01079	1.57093	5.09464	0.249482	low
TCGA-G4-6306	3.72329	0	6.24181	6.19581	5.48474	1.84091	3.20242	5.29194	1.48357	7.22243	0.876567	low
TCGA-DM-A1DB	3.69315	1	5.84004	5.9089	4.93468	1.83071	4.55564	6.68799	1.50275	7.40073	0.932082	low
TCGA-A6-2674	3.64658	0	6.61707	4.78144	5.50957	5.87715	3.0638	5.27925	1.67071	8.08159	2.79854	high
TCGA-A6-2671	3.64658	1	4.75276	5.8865	6.98423	7.18935	4.13808	6.62307	1.43405	6.70129	1.50499	high
GSM972075	3.61644	1	5.11156	4.92522	5.49388	3.34705	3.66151	6.78074	1.68623	7.69278	0.854881	low
GSM972154	3.61644	1	5.78343	5.42063	5.93895	2.11639	3.24959	6.05196	1.4005	8.13052	1.10113	high
GSM972392	3.61644	1	5.26046	5.92011	6.42841	2.4179	3.45285	6.13803	1.61653	7.19004	0.866158	low
TCGA-D5-6534	3.60548	0	5.62385	4.87612	6.79085	7.44595	3.44532	4.17072	2.67472	7.99895	7.54055	high
TCGA-A6-2676	3.57534	1	4.75852	5.61796	6.14176	2.84414	3.43612	5.9172	2.04568	7.2171	0.829561	low
TCGA-QG-A5YV	3.56438	0	5.71221	5.55358	5.8074	2.13938	3.62484	7.12081	1.43405	7.4729	0.741812	low
GSM972013	3.53425	1	4.9559	5.97349	5.24825	2.84167	3.91634	7.00094	1.59184	7.75708	0.55093	low
GSM972086	3.53425	1	5.22421	5.84632	5.67033	5.17357	3.56002	6.1832	1.14418	7.09481	0.764575	low
GSM972276	3.53425	0	4.93762	5.05431	6.11852	2.00251	3.82436	5.55547	2.32593	7.3431	1.47118	high
TCGA-AA-A00Q	3.50137	0	4.89312	5.64044	6.0266	2.41312	3.76794	6.51835	1.43405	6.92219	0.639853	low
GSM972044	3.45205	0	5.04958	5.81011	5.96799	2.01134	3.68426	6.66181	1.53745	6.08228	0.463999	low
GSM972357	3.45205	1	5.60952	4.61337	5.583	2.96628	3.99203	5.2829	1.61213	5.97207	1.39822	high
GSM972434	3.45205	1	5.59966	6.28191	5.61709	2.09953	3.34124	6.48144	1.72532	7.37841	0.578383	low
GSM972507	3.45205	0	5.40947	4.98363	5.53434	2.45899	3.43703	5.81434	1.77814	6.94332	0.893884	low
TCGA-AA-A02W	3.41644	0	5.71754	6.38699	5.5802	2.56942	4.07092	6.57328	1.87197	8.0534	1.10501	high
TCGA-AA-A03J	3.4137	0	4.21597	6.37075	5.63994	2.12405	3.86066	5.57514	1.43405	6.08349	0.364481	low
GSM972449	3.36986	1	5.9476	5.88614	5.20957	2.98788	4.47316	5.90613	1.49795	7.36065	1.48022	high
TCGA-AA-A02Y	3.33151	0	5.14368	5.37401	3.54978	1.72207	3.04874	5.4724	1.43405	6.79925	0.233178	low
TCGA-5M-AATE	3.28767	0	5.95898	5.93866	5.06503	2.24011	3.41077	5.78754	1.96203	7.59727	0.871262	low
GSM972423	3.28767	0	4.45068	5.60422	5.55394	2.2633	4.00955	6.30661	1.30436	6.43577	0.450964	low
GSM972435	3.28767	0	5.11703	6.07477	5.43846	2.41999	3.86187	6.09559	1.53248	7.93366	0.78649	low
TCGA-AA-A024	3.25479	1	3.78371	4.89037	5.92467	1.78424	3.50769	5.17668	1.43405	6.14628	0.461981	low
TCGA-AA-3837	3.24932	0	4.98797	5.82208	6.38802	1.67949	3.73656	6.10437	1.43405	6.94053	0.765968	low
TCGA-AA-3517	3.24932	0	5.5157	6.34669	4.88743	2.29889	3.5511	5.42006	1.43405	7.43754	0.610171	low
TCGA-RU-A8FL	3.22466	0	5.60525	5.76812	5.97915	1.78164	4.69198	6.23314	1.73653	7.03201	1.59038	high
GSM972184	3.20548	1	5.19405	4.87187	3.8936	7.12647	3.58575	3.86449	1.38957	7.13148	1.28604	high
TCGA-AA-A00L	3.16986	0	5.32465	5.25287	4.99315	3.13255	4.05577	6.14664	1.43405	7.13619	0.846912	low
TCGA-AA-A00A	3.16986	0	5.39189	5.69482	6.66148	1.98379	3.77879	6.68782	1.43405	7.60229	1.11016	high
TCGA-A6-2685	3.10411	0	4.97252	5.52177	6.35341	7.51175	3.49299	5.53478	1.43405	7.08117	1.56645	high
TCGA-A6-2684	3.08767	0	6.43599	4.29756	6.20353	4.97802	3.1354	6.46231	1.47119	7.79791	2.29711	high
TCGA-AA-3685	3.08767	0	5.64986	5.69529	4.67867	2.48108	3.24423	5.55875	1.43405	6.99251	0.521649	low
TCGA-A6-3810	3.04384	0	7.00523	5.47086	5.34035	4.57981	3.33421	5.66038	1.55699	7.75069	2.089	high
GSM972225	3.0411	0	5.10739	6.56878	5.31635	2.32529	3.85497	5.93647	1.43297	7.30959	0.560272	low
GSM972286	3.0411	0	4.72255	4.82208	5.16104	2.1041	3.97514	6.20351	1.65469	7.10851	0.694434	low
GSM972517	3.0411	1	6.01148	5.8296	5.36409	2.44124	2.8808	5.96994	1.73358	7.71129	0.722957	low
TCGA-AA-3524	3.00274	0	5.39227	6.07273	5.67217	3.14468	3.16218	6.87238	1.43405	6.93635	0.422635	low
TCGA-AA-3854	3.00274	0	4.16452	5.14345	6.37165	1.76743	3.48505	6.71187	1.63067	6.7312	0.460096	low
TCGA-AA-3970	3.00274	0	5.64201	6.13513	5.69963	2.5273	4.14066	6.66641	1.51293	7.60179	0.986751	low
TCGA-DM-A28F	2.99726	1	5.34923	5.77887	6.89811	1.96415	3.47517	6.34362	1.60943	7.21829	1.03671	high
TCGA-G4-6586	2.98356	0	5.15673	5.06078	5.75754	2.06324	3.81443	5.80762	1.46679	6.89278	0.932802	low
TCGA-F4-6569	2.97808	0	5.02392	5.38034	6.19989	4.55534	3.34602	6.61014	1.64519	7.38472	0.879776	low
TCGA-F4-6463	2.97808	0	5.3946	5.26328	5.62017	2.65737	3.62575	6.67811	1.43405	7.83522	0.855558	low
GSM972029	2.9589	0	4.96197	5.51495	5.60836	3.08643	4.30381	5.67098	1.70156	7.19092	1.23563	high
GSM972109	2.9589	0	5.00714	5.32852	6.51913	2.09096	4.33028	6.74375	1.86763	8.03646	1.64716	high
GSM972176	2.9589	1	4.96282	5.21886	5.90596	4.3457	3.81968	4.74755	1.96022	7.57792	2.03956	high
GSM1681359	2.9589	1	5.49885	4.86463	4.82049	6.75655	3.25505	5.24773	1.30677	6.50656	0.941779	low
TCGA-F4-6856	2.94247	0	5.2613	5.28159	6.3725	2.42438	3.92078	6.58652	1.43405	6.97806	1.03861	high
TCGA-A6-2680	2.92603	0	4.74137	5.84284	6.47228	2.54392	3.93953	5.78757	1.50072	7.12086	1.01231	high
TCGA-AA-3502	2.91781	0	4.1151	5.05457	6.97407	2.38917	3.56881	6.29761	1.51341	6.77325	0.732814	low
TCGA-AA-A010	2.91507	0	4.80825	5.44195	6.09629	2.70062	4.31711	6.61776	4.33278	7.14966	1.97717	high
GSM972142	2.87671	1	6.91622	5.61448	4.82906	1.89205	3.55235	6.55957	1.60717	6.93359	0.846161	low
GSM972205	2.87671	1	5.35073	6.37197	5.44376	1.97514	3.90326	6.3703	1.49524	7.65769	0.669803	low
GSM972288	2.87671	1	6.39701	6.54697	5.0303	2.66312	4.33355	5.78283	1.58897	7.34762	1.32681	high
TCGA-F4-6805	2.86849	0	5.8716	5.28371	5.79231	4.10254	3.48171	6.42435	1.4832	8.01028	1.37435	high
TCGA-AA-3975	2.83836	0	4.89249	5.68349	5.91604	2.07356	3.88417	5.52639	1.43405	7.15219	0.89608	low
TCGA-AA-A00F	2.83562	0	4.86302	5.38476	6.14783	2.23657	3.60139	5.77499	1.43405	7.39818	0.902729	low
TCGA-AA-3531	2.83562	0	4.82082	5.94831	5.7682	2.55085	4.83298	5.76715	1.43405	6.73775	1.13634	high
TCGA-F4-6808	2.80548	0	6.0658	6.76775	4.15951	2.33096	3.56078	5.76822	1.61695	6.98904	0.436424	low
GSM972355	2.79452	1	5.25806	4.98634	6.53503	2.63937	3.10033	6.44961	1.43755	6.91726	0.794696	low
TCGA-AA-3851	2.75616	0	4.71148	5.16265	5.32388	2.8924	3.07468	5.75825	1.43405	6.95938	0.457126	low
TCGA-AA-3815	2.75342	0	4.91937	5.44898	6.15291	2.37436	3.81186	6.51398	1.43405	7.19506	0.78777	low
TCGA-AA-A01T	2.75342	0	3.21723	5.44854	6.50414	1.79229	4.14057	4.98246	1.5012	4.79596	0.425658	low
TCGA-A6-5656	2.74247	0	6.9178	5.45459	4.84234	3.57858	3.56934	5.74184	2.37358	7.83625	2.07761	high
TCGA-A6-3809	2.72877	0	5.92921	5.0381	4.79304	2.19255	2.86751	6.27818	1.43405	7.08696	0.47922	low
GSM971965	2.71233	0	5.16198	5.66702	5.55809	2.44371	3.58575	6.11531	1.53029	7.43633	0.707473	low
GSM972486	2.71233	0	6.82192	5.46722	5.6854	2.72929	3.38388	5.45795	1.7784	7.59415	2.04835	high
TCGA-A6-4107	2.70411	0	4.91103	5.09593	5.97326	2.58566	3.17087	5.38821	1.57689	6.68924	0.734897	low
TCGA-AA-3855	2.67123	0	4.74056	5.38765	5.4916	2.23476	3.76518	5.95539	1.43405	6.80785	0.583373	low
TCGA-CM-5860	2.66849	0	6.23251	5.89442	5.61235	3.05298	2.94442	6.4325	1.58058	7.62156	0.780103	low
TCGA-A6-5657	2.63562	0	5.52072	4.93357	6.7179	6.24145	3.47921	6.127	4.34192	7.79236	4.89929	high
GSM971961	2.63014	1	6.53247	5.52303	6.44497	6.94535	3.45641	5.46936	1.59184	8.04068	4.08532	high
GSM972087	2.63014	1	5.81041	6.26523	5.53846	2.09373	3.56054	6.16206	1.5845	7.81532	0.83236	low
GSM972112	2.63014	1	5.56663	5.17148	6.5509	7.25553	3.60017	4.77212	1.56886	7.20338	3.39747	high
GSM972183	2.63014	1	4.0148	5.21564	6.67535	1.99949	4.4841	5.44128	1.86526	5.9077	1.08665	high
GSM972291	2.63014	0	5.37997	5.87835	5.74221	2.91917	3.62431	6.34405	1.61749	7.01314	0.726201	low
GSM972419	2.63014	1	5.16857	5.38253	5.95308	3.03126	3.53681	5.1959	1.24245	7.14374	1.0643	high
TCGA-QG-A5Z2	2.60822	0	5.44416	5.08598	6.49222	2.19311	4.59374	6.71385	1.51835	7.5803	2.04259	high
TCGA-AA-A01I	2.58356	0	6.00825	5.58172	4.16449	1.89386	2.92003	6.13851	1.43405	7.27368	0.362046	low
TCGA-AA-3877	2.58356	0	5.58174	5.22079	5.69409	3.73585	4.24226	5.03506	1.56754	7.32466	2.29099	high
TCGA-AA-A01K	2.58356	0	5.61706	5.87309	5.75254	1.67949	4.05214	5.35202	2.05805	7.10458	1.41165	high
GSM971967	2.54795	1	5.26465	5.15469	5.69568	1.61471	4.04603	5.67951	1.90141	5.62045	0.847447	low
GSM972077	2.54795	1	3.9173	5.9824	7.43868	2.25488	4.4874	5.22324	1.48653	6.65742	1.39265	high
GSM972402	2.54795	1	5.66944	5.16862	6.35599	5.26614	3.51324	5.40809	1.94439	7.97942	2.82912	high
TCGA-CM-5349	2.50685	0	5.83953	5.70365	5.67	3.08157	3.62399	6.63156	1.43405	6.73275	0.751493	low
TCGA-AA-3555	2.49589	0	5.31443	5.50958	5.76016	1.90108	3.96164	5.89204	1.5689	7.42009	1.08226	high
GSM972048	2.46575	0	5.62972	6.12573	5.56371	1.93421	3.3906	6.18436	1.45549	7.20179	0.593052	low
GSM972118	2.46575	0	5.29973	5.7812	6.79436	1.77778	3.17888	5.29515	5.22181	6.67513	2.36479	high
GSM972304	2.46575	0	5.11493	5.24577	6.16186	2.32113	4.38525	6.38094	1.54102	6.71535	1.18591	high
GSM972359	2.46575	1	5.12412	4.86066	4.46054	8.1718	3.62331	4.82629	1.79672	7.64888	1.67953	high
GSM972438	2.46575	1	5.72367	5.12943	6.42201	1.94655	3.25846	3.71289	1.65612	7.97544	2.92681	high
GSM972504	2.46575	1	4.38819	5.14243	6.39011	4.15794	3.92679	5.49772	1.75489	6.66267	1.22458	high
GSM1681360	2.46575	1	5.71227	5.07527	5.45759	7.42699	4.01741	5.75171	1.25285	5.87703	1.49826	high
TCGA-QG-A5YW	2.45479	0	4.81985	5.48607	6.04599	2.2909	3.39841	6.3683	1.45745	6.49219	0.492919	low
TCGA-A6-5667	2.43014	0	6.0083	6.91758	5.54588	2.66593	3.195	6.64163	1.43405	7.89015	0.55646	low
TCGA-CM-6164	2.41918	0	5.87589	6.26713	5.87929	1.91556	3.6689	7.05717	1.43405	7.53515	0.700892	low
TCGA-AA-3532	2.41644	0	5.43593	5.90559	5.39953	2.2493	3.05952	6.43654	1.43405	7.648	0.47787	low
GSM972116	2.38356	1	5.27686	5.33429	5.0392	3.58933	3.52955	5.69809	1.5057	6.74339	0.678536	low
TCGA-G4-6294	2.35068	1	6.39382	5.26373	5.13926	2.18999	3.81373	6.03078	1.49511	7.66696	1.38013	high
GSM972342	2.30137	0	5.2267	5.84411	5.90321	1.87448	3.91273	6.53833	1.65411	7.59517	0.855511	low
GSM972421	2.30137	0	5.80686	5.59331	5.71886	3.73808	3.56767	5.46126	1.55305	7.43066	1.41857	high
TCGA-A6-6137	2.25753	0	5.28881	5.62669	6.03411	2.29592	4.15744	6.81312	1.50524	7.7457	1.08588	high
TCGA-AA-3994	2.25205	0	5.32171	4.79645	6.5409	1.90014	4.40024	4.5567	1.50298	6.86816	2.98932	high
TCGA-CK-6747	2.24658	0	4.53321	5.36601	6.05209	2.30651	3.28523	6.87468	1.43405	6.97914	0.40749	low
GSM972003	2.21918	1	4.60856	4.99683	6.98839	1.82889	3.69239	5.75547	1.79456	6.68438	1.16998	high
GSM972043	2.21918	1	5.86282	5.69218	5.90673	1.82586	3.76572	6.93459	1.68136	7.10284	0.854063	low
TCGA-G4-6322	2.16986	0	4.89805	5.34673	5.43241	2.10312	3.72505	6.14687	1.43405	6.4936	0.518743	low
TCGA-CM-4748	2.16986	0	4.76629	5.82492	6.22632	3.65048	4.2462	6.01543	1.43405	6.49648	0.965818	low
TCGA-AA-A01X	2.16712	0	4.82486	5.87655	5.61377	2.8661	5.02356	4.74847	5.54838	7.54382	5.81586	high
TCGA-AA-3949	2.16712	0	4.94174	4.81419	4.20706	4.39409	2.88359	5.40807	1.5269	6.43868	0.367739	low
TCGA-AA-3976	2.16712	0	6.02704	5.75774	5.43584	1.91307	2.90892	6.19308	1.43405	7.70223	0.637743	low
GSM972002	2.13699	0	4.30987	5.7443	6.2668	1.9065	3.06315	6.95923	1.62471	6.43944	0.273684	low
GSM972049	2.13699	0	5.73728	5.19015	5.78322	2.12994	4.03488	6.68773	1.46642	6.52309	0.932949	low
GSM972054	2.13699	0	5.40269	5.01002	5.20578	3.46173	3.62381	5.28197	2.24972	7.58001	1.4787	high
GSM972057	2.13699	1	5.43664	6.19173	6.41965	2.14819	3.78616	6.279	1.84648	7.09402	1.00646	high
GSM972081	2.13699	0	5.91569	6.19297	5.40238	2.01134	3.90538	6.42749	1.50532	7.74368	0.900281	low
GSM972173	2.13699	1	4.59917	5.65301	5.1186	2.29073	4.74072	6.16929	1.35562	6.76553	0.692714	low
TCGA-D5-6533	2.12329	0	5.91738	6.12786	5.09887	1.86856	3.95372	6.08995	1.43405	7.8438	0.917882	low
TCGA-A6-6648	2.09863	0	5.76391	6.39343	5.32875	2.22728	3.63392	7.46508	1.43405	7.5541	0.461677	low
TCGA-AD-6895	2.09041	0	5.45905	5.13762	6.84887	4.39773	4.15893	5.43398	1.96285	7.44234	3.64146	high
TCGA-A6-6142	2.09041	0	5.81236	5.72666	6.20547	4.66669	3.17682	5.25375	1.68718	7.82628	1.79225	high
TCGA-AA-3977	2.08493	0	5.36214	4.96718	5.50494	1.67949	3.15685	7.01155	1.70321	6.70964	0.440114	low
TCGA-CM-4747	2.08493	0	3.81202	5.48941	6.98001	2.2629	4.3116	5.22915	1.43405	6.15542	0.992062	high
TCGA-AA-3819	2.08493	0	4.99694	5.93996	5.22516	1.84602	3.83663	6.15176	1.43405	7.07883	0.50923	low
TCGA-A6-6652	2.05753	0	6.33296	5.62873	6.25236	1.90322	4.53271	6.05386	1.88291	8.05171	3.35928	high
GSM972292	2.05479	0	4.87618	4.83947	6.28427	2.61001	3.71512	5.68597	2.69102	7.0332	1.57694	high
TCGA-AA-3553	2	0	5.61019	6.5863	5.79659	2.44819	3.22387	6.12791	1.66688	8.19088	0.753057	low
GSM971989	1.9726	1	5.05857	5.12144	6.66052	1.96848	3.34329	6.08459	1.74229	7.6118	1.13895	high
GSM972180	1.9726	1	4.31382	5.10834	6.92072	2.59524	4.44886	5.72134	3.21419	7.95242	3.17749	high
GSM972366	1.9726	1	4.81756	4.93379	6.12527	3.82273	3.68931	5.21591	1.38736	7.1975	1.36102	high
GSM972468	1.9726	1	6.14401	6.72857	4.46311	2.46471	3.16684	5.75117	1.6018	7.80048	0.517061	low
TCGA-CM-5348	1.91507	0	5.77206	5.01076	5.73549	3.57491	4.43862	5.24838	1.79754	7.56581	3.11564	high
GSM971998	1.89041	1	5.56074	5.6932	5.5357	3.42545	3.56002	6.2922	1.50377	6.82411	0.726893	low
GSM972006	1.89041	1	6.55214	5.76007	6.1265	2.85121	2.94181	6.36339	1.41239	7.45187	1.05647	high
TCGA-AZ-4682	1.86301	1	5.4866	5.36306	5.36261	2.49806	3.54228	6.05988	1.6091	7.0319	0.753161	low
TCGA-CK-5914	1.83288	0	6.11516	6.57856	5.09261	1.8962	3.27103	7.32166	1.43405	7.52594	0.381114	low
TCGA-A6-6651	1.8137	0	5.27291	5.86404	4.89257	4.85051	3.28886	5.47208	2.49531	7.62647	0.936359	low
GSM972064	1.80822	1	5.67422	5.44705	6.4445	5.53622	3.28926	4.85496	2.17619	7.56841	2.78256	high
GSM972111	1.80822	0	5.03529	5.58704	5.96603	2.16578	4.2181	6.0743	2.06008	6.75444	1.08727	high
GSM972177	1.80822	1	4.83164	5.78193	6.54126	2.23882	3.95868	5.86777	1.48898	6.69769	0.94368	low
GSM972188	1.80822	0	5.51533	5.64415	6.0084	1.52845	3.74221	5.55918	2.16419	7.48719	1.40192	high
GSM972296	1.80822	0	4.76538	5.26546	6.19866	2.06626	3.1227	7.00966	1.72445	7.11963	0.469509	low
TCGA-AD-6548	1.78082	0	5.96815	5.68861	6.05791	3.12028	3.69657	6.31082	1.43405	7.70424	1.3841	high
TCGA-CK-5916	1.76164	1	5.83674	5.4938	5.46043	3.29151	2.92172	6.32057	1.56506	7.76349	0.742173	low
TCGA-AA-3549	1.75068	0	5.09313	5.6892	6.01183	2.49905	2.94863	5.67885	3.38985	7.82187	1.15068	high
TCGA-A6-6782	1.69041	0	5.25306	5.70525	5.14635	7.73782	3.27244	5.54435	1.45696	6.84321	0.879428	low
TCGA-AA-3562	1.66575	0	5.28228	5.89369	5.74497	2.44477	3.31702	6.50934	1.43405	7.39486	0.556973	low
GSM971992	1.64384	1	5.70926	6.23029	5.10581	1.547	3.55027	5.6032	1.56513	7.02235	0.611425	low
GSM972011	1.64384	1	6.16725	4.8777	7.69707	7.91995	3.96024	4.75496	2.02022	7.85889	13.3535	high
GSM972227	1.64384	1	4.3146	5.04657	5.80687	2.05839	3.86136	6.45593	1.61402	6.88887	0.572789	low
TCGA-A6-6781	1.63836	0	6.09858	4.11008	5.31764	2.5113	3.52053	5.06112	1.45622	7.80042	2.15861	high
TCGA-D5-5539	1.63288	0	5.00662	4.98935	5.87262	4.15651	3.485	6.08696	1.50191	7.17767	0.95031	low
TCGA-NH-A50V	1.61096	0	5.46765	5.38312	5.75485	2.0341	3.86218	5.94994	1.51234	7.61759	1.16877	high
TCGA-AY-A71X	1.61096	0	5.34577	5.1262	6.51299	1.67949	4.83785	6.02263	1.43405	6.81621	2.11573	high
TCGA-AA-3530	1.58904	0	5.92416	5.24259	5.09795	2.46714	3.71047	6.74036	1.6372	7.45323	0.847879	low
TCGA-AA-3526	1.58904	0	5.23182	5.98128	5.3726	1.89207	3.52698	6.56921	1.43405	6.91108	0.422215	low
TCGA-AA-3986	1.58904	0	5.11121	5.28134	5.3092	2.19513	3.42906	5.33578	1.43405	7.10075	0.706166	low
TCGA-AA-3688	1.58356	0	5.60296	6.04562	4.62925	2.17092	3.83024	6.53207	1.54796	7.02372	0.472122	low
TCGA-DM-A1D6	1.56164	1	5.02902	5.46709	5.48905	2.45394	4.3442	6.30674	1.43405	6.02587	0.675157	low
GSM972238	1.56164	0	6.56924	6.28452	5.96096	2.34569	3.47975	6.5324	1.58834	8.53127	1.44961	high
GSM972256	1.56164	0	5.46473	5.66148	5.29741	2.90468	4.68958	5.74912	1.69137	7.28081	1.59073	high
TCGA-AA-A00K	1.50411	0	4.81358	5.52907	6.2672	2.58094	3.60983	5.90157	1.43405	6.50919	0.709924	low
TCGA-AA-3831	1.49863	0	4.94242	5.42711	6.0262	2.19707	3.91879	6.15573	1.43405	6.43	0.72807	low
TCGA-AA-3554	1.49589	0	4.92475	5.20904	6.60669	3.39038	3.68602	4.60814	2.06719	6.95778	2.06246	high
TCGA-D5-6536	1.48767	0	5.15693	5.23977	5.17837	3.32178	3.90805	5.21746	1.54036	6.48971	0.922168	low
TCGA-NH-A8F7	1.48767	0	5.44292	6.29404	5.19413	2.18035	4.34166	6.86388	1.9034	7.40063	0.749632	low
TCGA-AY-A69D	1.48767	0	5.20874	5.97046	5.93535	2.25677	4.31803	7.12205	1.43405	7.25113	0.78642	low
TCGA-AY-6386	1.48493	0	5.36671	5.00917	6.24026	2.00735	3.28107	6.22745	1.43405	6.96871	0.828125	low
TCGA-D5-6531	1.47945	0	5.36945	5.38757	5.46358	2.31465	3.64375	6.16696	1.53597	7.35858	0.794864	low
GSM971988	1.47945	1	5.9508	4.71802	6.34783	2.09708	4.64368	4.83231	1.81251	7.45679	5.04118	high
GSM972179	1.47945	1	4.78299	5.78895	5.62663	2.6097	3.4114	5.60586	1.52774	6.70449	0.530376	low
GSM972436	1.47945	1	6.07881	5.63582	6.24118	4.60443	3.12119	7.10744	1.76655	7.39166	1.04658	high
TCGA-CK-4947	1.46301	0	5.64627	5.42734	5.74107	2.0746	3.06494	6.62984	1.43405	7.30793	0.5861	low
TCGA-CM-5868	1.41918	0	5.35763	5.89412	5.81784	7.81514	3.91228	6.81729	1.43405	7.45693	1.30963	high
TCGA-CK-6751	1.41918	0	5.16945	4.91285	5.74563	2.25909	3.08227	6.73802	1.47021	6.84194	0.487772	low
TCGA-AA-3846	1.41918	0	5.87098	5.82162	5.54808	2.0621	3.62244	6.6324	1.43405	8.16991	0.91494	low
TCGA-AA-3866	1.41918	0	5.3002	5.9086	4.65495	3.42267	3.05793	6.57529	1.43405	7.60147	0.352993	low
GSM972241	1.39726	1	5.09807	5.65878	5.74804	2.41672	4.16207	7.24266	1.70933	7.53583	0.780511	low
GSM972458	1.39726	1	4.86763	5.32639	5.88932	2.462	3.16684	6.49171	3.30004	6.99244	0.760696	low
TCGA-A6-2683	1.38082	1	3.44509	5.36967	6.90296	2.16612	4.62072	5.25697	1.43405	6.11975	0.977618	low
TCGA-CM-6165	1.33699	0	5.86815	6.00302	5.19221	3.01159	3.64887	6.80393	1.47545	7.72534	0.717743	low
GSM972016	1.31507	1	4.47793	5.25633	4.86505	2.24787	3.47114	6.18397	1.64738	6.25161	0.301607	low
GSM972023	1.31507	0	5.66817	5.27378	6.32506	3.31389	3.49043	6.92335	1.57928	7.14374	1.02329	high
GSM972252	1.31507	0	5.43621	5.81046	6.00799	2.3341	3.13382	5.50659	1.5699	7.6848	0.917175	low
GSM972253	1.31507	0	5.76096	6.24328	5.96522	2.98225	2.93524	6.15463	1.44582	7.7523	0.713349	low
GSM972433	1.31507	1	5.72367	5.56965	4.93118	7.6345	3.10483	5.13206	1.18795	7.61716	1.20143	high
TCGA-NH-A6GB	1.30411	0	5.35766	5.73598	5.65217	2.1075	3.3946	4.81862	1.47654	7.66789	1.06362	high
TCGA-3L-AA1B	1.30137	0	5.63892	5.411	5.61312	3.31018	4.41763	6.05828	2.28646	7.26778	1.96544	high
TCGA-CM-6170	1.25205	0	5.96479	6.04919	5.66644	2.48628	3.23684	7.2534	1.43405	7.71804	0.581366	low
TCGA-AA-A017	1.25205	0	5.18848	6.18227	5.8956	2.20754	3.69709	5.51077	1.43405	6.9702	0.772759	low
TCGA-CM-5863	1.25205	0	5.42177	5.05707	6.20251	3.30378	3.13078	5.32676	1.43405	7.18227	1.1994	high
TCGA-CM-5864	1.25205	0	6.17321	5.51731	5.15053	2.53551	3.934	6.18653	1.43405	8.28027	1.42616	high
TCGA-CM-6167	1.24932	0	5.79792	5.80219	5.18162	7.35159	3.93196	5.65464	3.73393	8.1161	3.63234	high
TCGA-AA-A00W	1.24932	0	5.04499	6.07186	5.56987	1.80181	4.29655	6.3523	1.50702	7.52566	0.799621	low
GSM972052	1.23288	0	5.14759	5.6561	5.46577	2.54017	3.58991	7.03355	1.55273	7.52555	0.533872	low
GSM972096	1.23288	0	5.37458	5.26373	5.66888	1.91744	4.04287	6.78629	1.44255	7.29974	0.859236	low
GSM972098	1.23288	1	4.40971	5.03956	5.97084	2.05871	4.66633	6.06313	4.48776	5.49754	1.62014	high
TCGA-A6-4105	1.21096	1	6.06853	6.02717	5.08387	2.65009	3.602	6.30708	1.43405	7.2828	0.720993	low
TCGA-AU-3779	1.20822	0	5.03924	5.68395	5.01668	2.59218	3.29451	5.81362	2.90673	6.56007	0.567403	low
TCGA-D5-6924	1.19178	0	5.81158	6.02092	5.30984	2.67953	4.11489	6.63801	1.78762	7.51417	0.989765	high
TCGA-DM-A288	1.16986	1	6.06952	4.89457	6.33873	1.67949	4.37827	6.72377	2.00471	7.83263	2.69658	high
TCGA-CM-6171	1.16986	0	6.13638	4.80789	4.54228	1.80079	3.39132	5.31317	1.60768	6.78287	0.847516	low
TCGA-AA-3667	1.16712	0	3.83617	5.51015	6.13426	2.25012	4.86807	5.54795	1.43405	6.39659	0.931633	low
TCGA-A6-2682	1.16164	1	4.79743	5.32639	5.89621	3.33621	3.90327	5.51127	1.55619	6.75135	1.00719	high
GSM972134	1.15068	1	6.25525	4.59551	5.47515	2.57547	2.92488	6.95572	1.56614	7.37559	0.80177	low
GSM972239	1.15068	0	5.74121	5.4936	5.14581	3.51922	3.71155	6.19097	1.68508	7.2413	0.936942	low
GSM972271	1.15068	1	5.0226	6.43483	5.65925	1.92168	4.1326	6.60997	1.79806	7.33685	0.648616	low
GSM972444	1.15068	1	4.9591	4.63333	6.29528	3.32147	3.1449	4.58601	2.21555	6.85113	1.60873	high
GSM972509	1.15068	0	5.46688	5.56406	5.54089	2.47942	3.63812	7.19803	1.97316	7.11014	0.630644	low
GSM972519	1.15068	1	5.36411	5.4197	6.41141	2.05318	3.55235	5.59209	1.91313	6.93207	1.25566	high
TCGA-G4-6323	1.14795	0	5.27818	5.31663	5.81951	2.36265	4.11541	6.44918	1.46984	7.22812	1.02934	high
TCGA-DM-A1D7	1.10959	1	5.50829	5.33169	4.65686	1.86846	4.00612	6.29669	1.43405	7.06441	0.630504	low
TCGA-AA-3516	1.08493	1	5.34295	4.39251	6.16023	2.17555	2.87743	4.5179	1.43405	6.84499	1.24462	high
TCGA-AA-3542	1.08219	0	3.63949	6.16342	5.40296	2.10703	2.84635	4.9858	1.43405	5.97341	0.177912	low
TCGA-AA-3939	1.08219	0	5.73764	5.05985	4.98586	3.38394	2.98911	5.18794	1.43405	6.91269	0.761667	low
GSM972209	1.06849	1	5.88293	5.18873	6.36686	2.5173	3.56975	5.55242	5.25143	8.03359	5.3633	high
GSM972260	1.06849	0	5.04837	5.25107	6.16899	1.94193	4.56946	5.51458	1.69423	7.23419	1.90414	high
TCGA-NH-A6GC	1.06575	0	4.79395	5.01132	6.01556	1.89386	4.40516	5.79621	1.43405	6.46091	1.09282	high
TCGA-DM-A1D8	1.04932	1	5.38315	5.57499	5.73266	1.96839	4.93892	6.12783	1.43405	7.14925	1.58915	high
TCGA-CA-5797	1.04932	0	5.62119	6.23276	5.29295	3.01864	3.27565	6.81398	1.43405	7.56507	0.482943	low
TCGA-CA-6715	1.04932	0	5.96628	5.82382	5.35455	1.93885	3.95822	6.4982	1.43405	8.05344	1.06433	high
TCGA-CA-5256	1.03836	0	5.30501	5.6806	4.9084	2.31394	3.32484	5.78424	1.55197	6.65188	0.447195	low
TCGA-CA-5796	1.03288	0	5.25226	4.89478	5.88618	1.91621	3.37717	5.97279	1.43405	6.92382	0.786108	low
TCGA-D5-6920	1.03288	0	5.1491	5.59492	5.85471	1.87201	4.0598	6.56906	1.43405	6.7998	0.72164	low
TCGA-CA-5255	1.03014	0	5.53251	4.99638	6.18407	1.73577	3.73758	5.05377	1.56165	7.04285	1.65807	high
TCGA-CA-6716	1.01644	0	6.0458	5.84781	5.87125	2.57305	3.7717	6.4557	1.47119	7.92142	1.28142	high
TCGA-CM-6162	1	0	5.59542	4.25714	5.78062	3.9217	3.26895	5.82932	1.51341	7.66141	1.54615	high
TCGA-D5-6931	1	0	5.09955	5.17171	6.63425	3.12095	3.56113	5.98683	1.4746	7.99368	1.52606	high
TCGA-AA-A01G	1	0	5.14248	5.9562	5.33095	2.42997	3.29161	6.4394	1.43405	7.1772	0.413383	low
TCGA-T9-A92H	0.991781	0	5.15501	5.79459	6.16326	1.83121	3.52276	6.67916	1.43405	7.74552	0.703594	low
GSM971990	0.986301	1	5.5637	5.7457	5.55809	2.10843	3.26401	6.37407	2.94217	6.73646	0.731438	low
GSM972097	0.986301	1	5.96593	4.46836	6.10174	3.11987	4.43867	3.00724	1.22993	7.13234	6.75627	high
GSM972166	0.986301	1	5.94257	4.5897	5.49318	1.93209	3.41283	6.39746	1.71695	7.80533	1.19464	high
TCGA-D5-6932	0.947945	0	5.6727	5.62308	6.28482	2.50048	3.35209	6.28937	1.43405	7.62017	1.03379	high
TCGA-F4-6461	0.926027	1	5.1876	4.49129	5.26535	3.9018	4.22306	4.99587	1.73069	6.65004	1.76059	high
TCGA-CM-6676	0.923288	0	5.52377	6.53588	6.15813	2.33473	4.31327	6.04246	1.72841	7.58676	1.38912	high
TCGA-NH-A50U	0.915068	1	5.29587	5.18821	6.53869	2.28251	4.59417	6.97653	2.4021	8.01688	2.45464	high
TCGA-AA-A01D	0.915068	1	5.16779	5.48107	6.04706	3.98946	3.84947	5.00503	4.74646	7.39189	3.79283	high
GSM972045	0.90411	1	5.36784	4.86809	6.79173	2.38892	3.66306	6.5195	1.70128	6.99092	1.365	high
GSM972394	0.90411	1	4.80912	5.26489	6.13141	4.05929	3.52092	6.09745	2.10943	7.58001	1.16307	high
GSM972400	0.90411	1	5.06666	5.28626	5.62059	2.3481	4.0253	5.6894	1.70624	6.21938	0.854483	low
TCGA-D5-7000	0.854795	0	5.82113	5.63624	6.12047	2.7085	3.90788	6.42942	1.62107	7.58091	1.42774	high
TCGA-CM-6679	0.838356	0	5.75022	6.06578	5.58308	2.82197	3.48272	6.63652	1.43405	7.29671	0.654787	low
TCGA-AA-3811	0.838356	1	5.07259	5.70961	6.47516	2.15877	3.78858	4.69148	1.43405	7.40611	1.5934	high
GSM972009	0.821918	1	6.0387	5.07161	6.3839	2.26089	4.87907	5.27087	1.25285	7.05289	3.84605	high
TCGA-A6-A5ZU	0.80274	0	5.55363	6.06962	5.35248	2.64359	3.66569	5.34194	2.0592	7.79034	1.16921	high
TCGA-5M-AAT6	0.794521	1	5.94056	5.05369	4.41749	6.75045	3.60833	5.87614	1.65335	7.47096	1.29565	high
TCGA-D5-6927	0.786301	0	5.74956	5.24205	5.74045	2.18535	3.64035	6.91783	1.62992	7.51542	0.91516	low
GSM971958	0.739726	1	5.90144	5.63054	5.49732	5.02628	2.85672	5.11902	1.88008	8.0565	1.43965	high
GSM972321	0.739726	0	5.57815	5.73975	6.08747	3.15429	3.68931	5.88249	1.73331	7.8462	1.47707	high
GSM972350	0.739726	1	5.29973	5.01783	6.22092	2.14696	3.53212	6.72849	1.55509	7.17603	0.866278	low
TCGA-F4-6459	0.717808	1	5.74515	5.67516	6.37421	7.73151	3.60135	6.13269	1.57946	7.50996	2.23561	high
TCGA-QG-A5Z1	0.70137	1	5.50801	5.98656	5.84863	2.60034	3.84012	6.95228	1.43405	7.92217	0.853473	low
TCGA-A6-6141	0.69863	0	5.06105	4.55261	5.928	1.86035	3.70633	6.04619	1.43405	6.84368	0.925589	low
TCGA-G4-6295	0.69589	0	6.91745	6.60498	3.9415	2.44182	2.96326	6.68949	1.67945	8.68728	0.52113	low
GSM972168	0.657534	1	4.95506	4.50801	7.0521	1.71847	3.63503	5.54638	1.59345	7.11724	1.73947	high
GSM972412	0.657534	1	5.6655	5.32576	5.19338	4.0103	3.76054	5.17305	1.80651	6.60946	1.24997	high
GSM972416	0.657534	1	4.84572	4.8905	6.7194	2.113	3.87304	6.15582	1.60435	7.48614	1.41625	high
TCGA-AA-3489	0.586301	1	5.50911	5.16855	5.39264	8.32395	3.86154	6.24414	1.43405	7.50004	1.77269	high
GSM971985	0.575342	0	4.87864	4.99932	5.68107	2.35417	3.82915	6.49296	1.53102	7.53389	0.818729	low
GSM972110	0.575342	1	4.83732	5.70228	6.09396	3.36369	3.17484	6.16511	1.71498	7.26416	0.646851	low
GSM972218	0.575342	1	4.65203	5.4417	5.15532	2.05349	3.96237	6.46023	1.40887	6.82614	0.452461	low
GSM972235	0.575342	0	6.40583	5.80223	5.77683	2.20206	3.07923	5.78143	1.5256	8.12131	1.25341	high
GSM972251	0.575342	1	6.10697	5.70016	6.31393	3.10428	3.58321	4.67807	2.05351	8.02954	3.18438	high
GSM972437	0.575342	1	6.46052	5.72584	6.04494	5.4074	3.60017	6.4836	1.52991	7.90053	2.0607	high
TCGA-AZ-6599	0.564384	1	4.97884	4.69785	6.22771	2.0668	4.09291	5.50373	1.50856	6.69736	1.42401	high
TCGA-F4-6570	0.515068	1	5.20247	5.33158	6.52139	2.84821	3.43789	5.73716	3.52573	7.30302	1.99126	high
TCGA-AA-3662	0.50411	0	5.87775	4.90875	5.43506	2.05958	3.56768	5.7111	3.9801	7.42181	2.24531	high
GSM972420	0.493151	1	4.48346	5.55452	7.39625	2.42213	4.42546	3.98191	1.7819	6.91434	3.2677	high
GSM972442	0.493151	1	5.84431	5.33702	5.88746	4.1428	3.04497	6.11002	1.42965	7.25088	0.976649	low
TCGA-DM-A285	0.490411	1	5.00779	5.70088	6.12819	2.56745	3.74713	6.67081	1.82232	7.45459	0.833951	low
TCGA-AD-6899	0.482192	1	5.69364	5.92631	6.30398	3.69683	4.0777	6.83243	2.42817	7.39306	1.67612	high
TCGA-AZ-6605	0.435616	1	5.58347	5.82799	5.20486	3.43915	3.35797	5.92548	1.62085	7.36648	0.730936	low
TCGA-CM-5862	0.419178	1	6.2662	5.16066	5.00193	3.25496	3.13198	5.93645	5.16021	7.75395	2.50206	high
GSM972172	0.410959	1	5.20023	6.22349	5.46513	1.60291	3.49743	5.02088	1.55134	7.47228	0.737344	low
GSM972255	0.410959	0	4.98154	4.95739	6.62659	2.22092	4.04077	6.46488	1.66891	7.66893	1.53063	high
GSM972262	0.410959	0	5.0133	4.64476	6.42566	4.49346	4.25293	5.34891	1.9284	6.88239	2.70306	high
TCGA-AA-A00N	0.334247	1	4.67765	5.66702	5.5676	2.576	3.53769	5.42766	1.65229	7.18748	0.673831	low
GSM972275	0.328767	1	4.99218	5.0641	8.03923	3.23035	3.13132	3.83889	2.32567	6.73438	3.63563	high
TCGA-AZ-6607	0.265753	1	5.93525	5.07779	7.03411	2.75479	3.42317	3.20955	3.13185	8.15464	8.75529	high
TCGA-AA-A02E	0.246575	1	4.73187	5.1976	6.8599	2.01558	3.80297	6.08393	1.50773	7.65221	1.29854	high
GSM972479	0.246575	0	5.27893	4.82656	7.1115	2.7845	4.45534	4.14141	3.90215	6.844	8.44325	high
TCGA-AA-3666	0.167123	1	5.49092	5.85307	4.50385	2.67538	3.36634	5.56748	2.92711	7.22645	0.724969	low
GSM972214	0.164384	1	5.2535	5.79428	4.77749	2.91949	4.15739	5.08382	1.65232	6.33696	0.799101	low
GSM972285	0.164384	1	5.59884	5.43639	6.73946	2.09373	3.58625	6.24189	1.7371	7.58862	1.50667	high
TCGA-5M-AAT4	0.134247	1	5.58669	6.05035	5.68208	2.10062	3.93997	6.36177	2.10694	7.44436	1.02275	high
TCGA-AZ-4323	0.117808	1	5.36261	5.7335	5.18207	4.3299	4.10849	4.66326	4.62097	6.48353	2.77033	high
TCGA-AA-A01S	0.0849315	0	4.41354	6.79846	6.1549	1.67949	3.8824	6.0624	1.49247	6.29604	0.389911	low
TCGA-AA-3518	0.0849315	0	5.13208	5.1308	6.1012	1.9946	4.38632	5.6388	1.50263	6.74866	1.46123	high
TCGA-AA-3821	0.0849315	0	5.53914	4.85804	6.4833	1.94255	4.36765	5.96706	1.43405	7.10053	2.11319	high
TCGA-AA-3494	0.0849315	0	4.79345	6.33607	5.65203	1.78268	4.0881	5.97997	1.43405	7.48015	0.66354	low
TCGA-AA-3543	0.0821918	0	4.85552	5.00775	6.34034	2.17599	3.77049	5.58136	2.0063	6.68727	1.2031	high
TCGA-AA-3856	0.0821918	0	4.88302	6.09954	5.61082	2.73096	3.59562	6.33285	1.43405	7.75335	0.580943	low
GSM971999	0.0821918	0	5.31114	6.06045	5.40174	3.2154	3.75223	6.27264	1.69109	6.72548	0.624141	low
GSM972038	0.0821918	1	7.10648	6.2181	5.0494	2.1256	3.93431	6.56822	5.64733	8.74269	4.65843	high
GSM972213	0.0821918	1	5.26293	4.51222	4.97151	2.13117	3.99839	8.07184	2.48976	7.73912	0.738017	low
TCGA-AM-5821	0.0767123	0	5.70589	4.87992	6.26577	2.67083	2.98767	4.86374	1.43405	8.32851	1.96212	high
TCGA-AM-5820	0.0383562	0	6.24813	6.28734	5.05376	3.64494	3.37933	5.92432	1.7449	8.12682	1.05355	high
TCGA-AA-3527	0.003	0	3.40218	4.41492	7.81964	2.97257	3.77193	5.12501	1.43405	5.96379	1.21804	high
TCGA-AA-3693	0.003	0	5.54165	6.14784	5.26764	2.79816	3.29857	6.57781	1.43405	7.31949	0.472484	low
TCGA-AA-3695	0.003	0	4.74975	6.17475	5.94359	2.06631	4.38797	3.97645	2.50853	6.80455	1.89012	high
TCGA-G4-6298	0.003	1	5.79105	5.3982	6.67184	3.12691	4.1563	5.69559	1.93001	8.01779	3.41171	high
TCGA-NH-A5IV	0.003	0	5.27464	5.37049	6.30914	3.17502	4.52409	6.68652	1.52561	6.80834	1.42896	high
TCGA-AA-3850	0.003	1	4.83411	4.9122	6.04189	2.5162	3.65048	5.26529	1.43405	6.57317	0.972754	low
TCGA-AA-3814	0.003	0	5.92446	5.84198	5.3555	3.07225	3.11305	5.60782	2.05053	7.13797	0.874757	low
TCGA-AA-3872	0.003	0	5.21673	5.49042	6.52311	7.0819	3.59973	5.25257	2.5461	7.58908	3.13891	high
GSM972245	0.003	1	6.32127	5.69915	5.70873	2.67811	4.46342	5.98385	1.57928	7.94158	2.5142	high
GSM972258	0.003	1	5.75793	5.93598	5.00483	2.13086	3.98564	5.62417	1.62531	7.50824	1.00604	high
TCGA-AA-3525	0.00273973	0	4.74095	5.02301	5.88853	2.53871	3.54618	5.29794	1.43405	6.52722	0.786323	low
TCGA-G4-6626	0.00273973	1	5.29619	6.64794	5.343	2.05282	4.10902	7.36287	1.43405	7.54785	0.465183	low
TCGA-AA-3492	0.00273973	1	4.92537	5.96511	5.90582	2.44356	3.33289	6.06479	1.58337	6.53725	0.479078	low

## Sheet: risk.train
id	futime	fustat	GLS	NFS1	PPP1R13L	FABP4	ADAMTS13	MYB	HOTAIR	YAP1	riskScore	risk
TCGA-AA-3672	0.003	0	3.72216	5.78751	6.31222	2.41959	4.12234	5.15243	1.78496	6.93553	0.832417	low
TCGA-CK-5915	0.003	0	6.22608	6.1226	5.86224	1.75411	3.51369	7.40424	1.43405	8.20741	0.815132	low
TCGA-AA-3984	0.003	0	5.34229	6.04957	4.89055	2.21961	2.99926	6.17117	1.43405	7.43302	0.354224	low
TCGA-AA-3712	0.003	0	5.71777	6.14637	6.28787	1.994	3.72365	6.34957	1.43405	7.41737	0.998933	high
TCGA-G4-6302	0.003	0	5.12256	4.70844	5.55889	5.50045	3.34611	4.79651	2.58244	8.07154	2.45088	high
TCGA-AA-3684	0.003	0	4.54842	5.41806	6.69688	3.41498	4.10789	4.91702	1.5297	6.53139	1.5516	high
TCGA-AA-A022	0.003	0	3.87047	5.02913	5.66259	2.69096	4.59223	4.12872	2.20325	5.67769	1.23848	high
TCGA-CK-6746	0.003	0	5.97993	5.38035	5.64591	1.97909	3.99146	4.5805	1.43405	6.62358	1.73842	high
TCGA-AA-3529	0.003	1	5.54083	5.97274	6.3631	5.69076	3.38557	5.32657	1.58627	8.13977	2.03715	high
TCGA-AD-A5EJ	0.003	0	5.09348	4.87137	5.81262	2.27849	3.40655	5.45619	2.17883	6.77761	1.02286	high
TCGA-AA-A03F	0.003	0	3.16448	4.53061	7.16825	1.83121	3.85996	5.38181	1.43405	5.39346	0.61007	low
TCGA-AA-3852	0.003	1	4.3907	5.16387	5.94233	2.27157	3.93332	5.53213	1.43405	6.38979	0.720104	low
TCGA-AA-3845	0.003	1	6.40981	5.05651	7.26337	3.07411	3.55811	4.88636	1.51964	8.85463	6.3941	high
GSM972229	0.003	0	6.11389	5.01756	5.10362	2.3986	3.01502	6.41158	1.73304	7.16092	0.693824	low
GSM972246	0.003	0	6.68646	6.03113	5.2357	2.32619	3.75838	5.71174	1.91705	7.39354	1.48347	high
GSM972401	0.003	1	5.30184	4.85351	5.81557	2.71106	3.62988	4.09574	2.2996	7.57689	2.56221	high
GSM972456	0.003	1	5.65812	5.70675	5.24664	2.53429	3.3709	6.90732	1.49946	7.02776	0.482123	low
TCGA-AY-6196	0.0164384	0	5.52874	4.5415	5.34717	10.0784	4.45755	3.42943	2.44492	6.92589	9.1193	high
TCGA-F4-6854	0.0438356	0	5.93945	6.25797	5.73815	4.09015	3.52186	6.28723	1.9951	7.97595	1.26943	high
TCGA-AA-A02O	0.0767123	0	4.07407	5.52075	6.19411	2.22349	4.6196	5.60855	1.43405	6.01283	0.816359	low
TCGA-AY-4071	0.0794521	1	4.63621	5.9753	5.27559	2.19606	3.43035	5.23134	1.43405	6.15415	0.377671	low
TCGA-AA-3818	0.0821918	1	5.47923	5.33026	5.57249	1.85919	3.67806	5.95639	1.64243	7.35611	0.945095	low
TCGA-AA-A00R	0.0821918	0	5.05652	5.55277	5.61379	3.38267	3.46133	6.15288	1.43405	6.68056	0.580388	low
GSM972220	0.0821918	0	4.88072	5.12493	6.05146	3.95241	3.35811	6.37892	1.70651	7.00781	0.782276	low
GSM972228	0.0821918	0	5.16575	4.98498	5.6181	1.90713	3.60842	6.51993	1.46853	7.56416	0.75668	low
GSM972497	0.0821918	0	6.33047	6.3304	5.91046	2.74717	3.26099	5.8546	1.79857	7.36912	1.11687	high
TCGA-AA-3496	0.0849315	0	5.66431	5.76038	4.70812	2.23308	4.37823	6.99176	1.51999	7.15671	0.66308	low
TCGA-AA-A01V	0.0849315	0	4.25104	5.22747	5.72858	2.36744	4.46151	5.81536	1.65745	7.1969	0.987311	low
TCGA-AA-A01Q	0.0849315	0	4.29235	4.83334	5.54844	2.19527	4.28665	5.5824	1.48718	6.00733	0.704772	low
TCGA-AA-3514	0.0849315	0	3.72392	5.62123	7.49392	2.01566	4.43647	4.80994	1.76562	5.98594	1.40272	high
TCGA-F4-6704	0.128767	0	5.14345	5.40962	5.01102	3.53966	3.41023	3.60726	1.45251	6.3617	0.97738	low
TCGA-AZ-6608	0.161644	1	5.31156	6.01545	5.70099	1.81761	3.64897	6.92445	1.43405	7.73921	0.583964	low
GSM972007	0.164384	1	6.85914	5.13706	6.50971	3.03537	4.05338	3.54787	1.86154	7.92031	9.54932	high
GSM972243	0.164384	0	5.90632	6.05251	5.26243	1.94469	4.09121	6.08994	1.72697	7.31141	1.0183	high
GSM972439	0.164384	1	5.62805	5.82054	5.38061	3.41973	3.57229	6.02107	1.39998	8.53127	1.11962	high
GSM972463	0.164384	1	4.94531	5.11662	6.38987	2.21331	4.1363	6.1651	1.55708	7.28356	1.33347	high
TCGA-AA-3966	0.167123	0	5.66034	5.3069	5.66457	2.91069	3.84399	5.23398	2.01012	6.15954	1.31274	high
TCGA-AA-3952	0.167123	1	4.46804	4.76025	5.31497	2.9664	4.11639	5.5373	1.43405	5.73937	0.648101	low
TCGA-AA-A02H	0.167123	1	5.56197	6.21727	6.02636	3.47609	3.72998	5.82546	1.95025	7.28144	1.23105	high
TCGA-AA-3930	0.167123	1	6.07798	5.1897	6.39308	2.98036	3.14039	6.79032	2.23114	7.52131	1.383	high
TCGA-CK-6748	0.167123	0	5.45459	5.68969	5.59958	2.61085	2.94663	5.7316	1.43405	7.33107	0.617444	low
TCGA-4N-A93T	0.4	0	4.80163	5.65784	6.46677	1.86161	4.23798	6.32271	1.76108	6.98254	1.05489	high
TCGA-D5-6537	0.4	1	5.89671	6.17219	6.4714	2.10586	3.53243	6.54486	1.57621	7.56588	1.06496	high
GSM972349	0.410959	1	5.05857	4.07195	6.8759	7.59946	2.90589	4.38184	1.44165	7.19923	3.19733	high
TCGA-AA-3488	0.419178	1	4.01372	5.81337	5.80584	1.89433	3.79056	5.64317	1.43405	7.01017	0.484737	low
TCGA-AA-3696	0.419178	1	5.81044	5.31679	5.41843	2.94959	4.67327	5.88801	1.8214	7.62469	2.30552	high
TCGA-AA-A02J	0.419178	1	4.97328	6.17354	6.0922	1.97629	4.31997	6.03983	1.49822	7.59303	1.07289	high
TCGA-AZ-4616	0.427397	1	5.28073	5.15606	5.531	2.20697	3.43797	6.14075	1.81927	6.86684	0.703158	low
TCGA-AZ-4614	0.471233	1	4.6367	5.10731	6.25465	2.18513	3.32449	7.02833	4.9403	6.80386	1.09142	high
GSM972247	0.493151	0	5.01813	5.66767	5.63919	3.08206	4.21753	5.58025	1.44984	7.04819	1.09083	high
TCGA-AA-3681	0.49863	0	5.30175	5.3466	6.03247	2.44437	3.80052	5.83124	3.11683	7.58926	1.89119	high
GSM972261	0.575342	1	5.96229	5.34831	5.8197	2.59862	3.67648	4.88265	1.99625	7.44318	2.14928	high
GSM972347	0.575342	0	5.98733	6.54846	5.61463	2.33807	2.64405	7.14378	1.5658	7.5214	0.359075	low
TCGA-AA-3511	0.580822	0	5.40578	6.28234	5.58444	2.28491	3.51881	5.49559	1.43405	7.1168	0.693465	low
TCGA-AA-3663	0.580822	0	5.70166	4.7212	5.08486	2.81417	4.22611	5.12623	1.47533	7.26531	1.83177	high
TCGA-DM-A1DA	0.624658	1	5.23978	5.17308	5.69296	2.42685	3.63154	6.27162	1.43405	6.90468	0.738046	low
TCGA-D5-6898	0.627397	0	5.92464	6.56382	6.16056	2.3629	4.04081	6.57882	1.43405	7.45724	1.08283	high
TCGA-DM-A280	0.646575	1	4.80095	4.57499	6.10384	2.64946	2.94377	6.18776	1.46666	7.1476	0.646361	low
GSM972390	0.657534	1	4.01793	5.44958	7.25515	2.39308	4.81365	5.30722	1.31672	6.891	1.89254	high
TCGA-AA-3980	0.663014	0	5.498	5.8078	5.13915	1.87479	4.27069	6.92913	1.43405	7.46653	0.710675	low
TCGA-AA-3989	0.663014	1	4.83373	5.56267	5.26589	2.39952	3.23173	5.98456	1.43405	6.82891	0.396336	low
TCGA-CM-4750	0.668493	0	4.8987	6.86547	4.95243	2.54201	3.12259	5.51006	1.85573	6.7663	0.301955	low
GSM972000	0.739726	0	5.75968	5.79792	5.05989	2.19904	3.45086	6.29059	1.49565	7.49025	0.626339	low
GSM972298	0.739726	0	4.7866	5.04207	6.24676	3.0746	3.20814	5.79299	2.06055	6.89172	0.887021	low
TCGA-D5-6926	0.753425	0	6.17767	6.26621	5.96496	3.05735	4.4285	6.95454	1.43405	8.07723	1.69203	high
TCGA-AA-3519	0.756164	0	4.60701	5.66442	4.13968	2.21841	3.38115	5.65486	1.51187	6.54895	0.246985	low
GSM971957	0.821918	1	5.54029	5.12172	5.44883	2.25699	4.04603	6.61267	1.4776	7.30424	0.970543	low
GSM972234	0.821918	1	5.44537	4.84026	5.85515	5.4761	3.39723	5.42697	2.14724	8.08404	2.34787	high
TCGA-NH-A6GA	0.827397	1	5.81858	5.15284	6.19456	2.7264	4.34982	5.10322	3.96883	7.99065	6.42643	high
TCGA-AA-3848	0.838356	1	4.58879	5.86645	6.7907	1.83101	4.84262	5.70135	1.43405	6.62147	1.4736	high
TCGA-CA-6718	0.838356	1	5.35133	5.00221	5.85798	3.27256	3.37909	5.88399	1.60593	7.50891	1.12497	high
TCGA-D5-6922	0.843836	0	5.39465	6.25503	6.20502	3.4996	4.50855	6.90167	1.43405	7.67441	1.32395	high
GSM972129	0.90411	0	5.12746	5.77025	5.42102	2.14429	3.7245	5.58697	1.67967	6.38518	0.626482	low
GSM972161	0.90411	1	6.52891	5.52564	5.02726	2.36669	3.93051	5.75861	1.55444	7.3231	1.43021	high
TCGA-AD-6964	0.906849	1	5.09136	4.80297	5.70201	8.08361	4.13061	6.09071	1.43405	6.53701	1.71902	high
TCGA-CM-6172	0.917808	0	5.31259	5.64611	5.49988	2.54551	3.86271	7.11602	1.43405	7.07279	0.574863	low
TCGA-CM-6678	0.917808	0	5.38575	5.31027	5.7418	2.20668	3.30773	5.85088	2.26161	7.0563	0.914809	low
TCGA-AA-3680	0.917808	1	5.6501	5.20556	6.21436	4.88062	3.81761	6.26032	1.52374	6.90257	1.57856	high
TCGA-CM-6677	0.923288	0	5.36822	6.47818	5.54704	2.24253	3.17196	6.97567	1.43405	7.02106	0.323367	low
TCGA-D5-6928	0.969863	0	5.56051	5.03006	5.4489	3.95521	3.87237	5.29696	2.81626	6.7481	1.94808	high
TCGA-AZ-6606	0.978082	1	5.23005	5.02419	6.92803	2.93317	3.63981	6.25037	3.3086	7.65979	2.59681	high
GSM972236	0.986301	0	5.99376	6.8644	5.68074	2.30934	3.99203	5.81111	1.6614	7.52242	1.11285	high
GSM972250	0.986301	0	5.10092	6.10481	5.53264	3.35055	2.32405	6.51092	1.53711	8.13806	0.344706	low
GSM972459	0.986301	0	5.19322	5.08897	5.24184	2.36851	2.65748	6.35726	1.76927	7.83376	0.4745	low
TCGA-CM-6680	1.00274	0	5.38583	4.93017	6.00919	2.62601	3.96734	6.54	1.57532	7.51361	1.31619	high
TCGA-AZ-6600	1.00822	1	5.9525	5.14318	6.44211	3.85529	3.76938	5.32147	2.01575	7.50394	3.10948	high
TCGA-AD-5900	1.0137	0	4.91429	6.00312	6.12312	3.12945	3.49462	5.79829	4.63769	7.4837	1.77819	high
TCGA-D5-6923	1.03562	0	6.21829	6.16509	6.30893	2.67415	3.94027	6.6529	1.43405	8.00071	1.60211	high
TCGA-D5-6539	1.0411	0	5.4438	5.37082	5.72429	2.23064	3.38947	6.55878	1.43405	7.14025	0.645133	low
TCGA-4T-AA8H	1.05479	0	4.89977	4.68411	6.57514	1.81882	3.97709	5.52929	1.43405	6.89159	1.48741	high
TCGA-CA-5254	1.05753	0	5.0599	5.27997	5.96865	2.1779	3.69897	6.35087	1.43405	7.31235	0.812417	low
TCGA-CA-6717	1.06301	0	5.54767	5.51875	5.7846	4.26415	3.00122	6.15869	3.18076	7.42436	1.22424	high
GSM972135	1.06849	1	4.82323	5.47794	6.05867	1.98658	3.82539	6.51008	1.39464	5.88562	0.495504	low
TCGA-CM-6674	1.07945	0	5.24522	4.90653	5.27011	2.72255	3.19634	5.85324	1.70533	6.94211	0.662819	low
TCGA-CM-6168	1.08219	0	6.12267	5.60053	6.18001	5.12906	3.5123	6.51792	2.00598	7.79127	1.94316	high
TCGA-CM-4752	1.08493	0	5.16774	6.23655	5.20116	3.29659	3.36473	6.0093	1.68502	6.9935	0.482785	low
TCGA-CM-6169	1.08493	0	6.1662	5.91516	5.38815	3.31094	3.35448	6.93332	1.66553	8.50076	0.974987	low
TCGA-AA-3552	1.08493	1	4.67331	5.65941	5.98946	2.75848	4.09296	5.30592	1.68636	6.86399	1.07387	high
TCGA-CM-6675	1.08767	0	5.10319	5.07481	6.41202	2.14271	4.59209	5.72269	5.25932	8.03237	6.49428	high
TCGA-AA-3973	1.08767	0	5.68759	6.13508	5.79348	4.55292	3.68723	5.73616	1.57946	7.78561	1.40395	high
TCGA-F4-6809	1.10411	1	5.58463	5.32675	6.20866	8.93663	3.4455	5.50955	1.5663	7.30684	2.5327	high
TCGA-D5-6930	1.11233	0	4.83846	4.19165	5.46316	3.16302	3.03763	5.88815	1.516	6.41548	0.574479	low
TCGA-D5-6929	1.11781	0	5.67641	5.81188	5.70127	2.46452	3.55394	6.4292	1.43405	7.23488	0.75128	low
GSM972231	1.15068	0	5.06339	6.55538	4.81728	2.59345	3.46295	5.42565	1.63811	7.28987	0.453482	low
GSM972240	1.15068	0	5.85354	4.62192	6.83525	2.53459	3.09478	5.29017	1.67671	7.2042	2.07842	high
GSM972244	1.15068	0	5.26091	6.61847	4.96029	2.87828	4.2545	5.05878	1.44443	7.64448	0.968027	low
GSM972248	1.15068	0	5.91254	5.90918	5.96839	2.58644	3.94651	6.05386	1.66486	7.67467	1.52023	high
GSM972249	1.15068	0	5.40056	5.8397	5.26636	2.52748	3.41984	6.12697	1.62801	7.7021	0.668367	low
GSM972254	1.15068	0	5.25847	5.30853	5.84144	3.56139	3.38489	4.51588	5.9054	8.16108	5.29001	high
TCGA-AA-A004	1.16164	0	3.06431	5.2039	6.47724	2.09685	5.60272	4.40186	1.43405	5.89803	1.53993	high
TCGA-AA-3561	1.16164	0	5.29469	5.93158	3.923	2.84687	3.03606	6.13348	1.55311	6.67125	0.225104	low
TCGA-AA-A02K	1.16712	1	5.46876	5.43707	6.32458	2.45199	5.05162	5.99587	3.97899	6.81907	4.38134	high
TCGA-AA-3544	1.16712	0	4.48536	5.27935	6.09992	3.4255	3.66115	5.46623	1.81046	7.34374	1.06698	high
TCGA-CM-6163	1.16986	0	5.55417	5.55729	5.56284	2.29361	3.95941	6.58374	3.01629	6.92079	1.16031	high
TCGA-CA-6719	1.19178	0	5.83094	6.54298	6.35396	3.87399	3.13364	7.00497	3.02372	8.01113	1.18052	high
GSM972099	1.23288	0	5.6598	5.99008	4.75113	2.04867	3.98249	7.06178	1.34535	6.92766	0.438968	low
GSM972233	1.23288	0	6.72503	6.03506	4.72045	6.01239	3.47924	6.01253	1.51446	7.67806	1.33841	high
GSM972272	1.23288	1	5.50437	5.42425	6.34423	2.1809	3.65579	5.44229	1.59054	7.55353	1.58011	high
GSM972380	1.23288	1	5.50522	4.76814	5.00662	4.15142	4.84727	5.33689	4.93668	7.81532	6.60994	high
TCGA-AA-3844	1.24384	0	5.66012	5.63747	3.9827	1.78413	3.899	5.81952	1.43405	7.25345	0.53418	low
TCGA-CM-5861	1.25205	0	5.42917	4.81124	5.89558	2.31822	2.97151	4.66701	4.28829	7.2279	2.36164	high
TCGA-AA-3679	1.25205	0	5.43755	5.5739	5.72516	2.17519	3.20813	5.71112	1.43405	6.73697	0.638684	low
TCGA-AA-A01C	1.25205	0	4.98282	6.02514	6.28961	3.36566	3.96079	6.33216	1.56766	6.673	0.838798	low
TCGA-CM-6161	1.25205	0	5.92228	6.11673	5.73569	4.38671	3.59338	6.40052	1.43405	7.87071	1.14843	high
TCGA-D5-6535	1.26027	0	5.47591	5.56227	5.95012	2.06518	3.83273	6.26614	1.50821	7.87475	1.1552	high
TCGA-AD-6888	1.29315	1	5.63962	6.78255	5.12025	1.77967	4.26543	5.6684	1.43405	7.3403	0.807229	low
TCGA-D5-6541	1.29863	0	5.64866	5.05714	6.0668	2.99151	3.09913	6.06311	1.45597	7.55427	1.05539	high
TCGA-CK-4952	1.30137	0	5.35295	4.64359	5.61825	1.73987	3.29039	6.5972	2.6793	6.62863	0.770495	low
GSM972273	1.31507	1	4.83977	5.0624	5.74586	2.4302	4.33882	6.50068	1.52705	7.52974	1.08561	high
TCGA-AA-3833	1.32877	0	4.75843	4.8501	6.28346	3.24847	3.50678	4.85426	2.1212	6.81776	1.49832	high
TCGA-AA-3971	1.33973	0	5.35186	5.51472	5.4104	2.3086	3.28055	6.09823	1.43405	6.77295	0.520248	low
TCGA-D5-6540	1.34521	0	4.92456	4.83801	6.37739	2.21338	4.43203	5.26608	1.83763	6.92784	2.16065	high
TCGA-A6-A565	1.35342	1	5.29782	4.63666	5.46743	3.39418	4.01349	4.68295	1.45708	6.30571	1.53451	high
TCGA-AY-4070	1.3589	1	5.73367	6.03329	6.53499	2.88732	4.71883	4.86213	4.52808	7.73953	8.08718	high
TCGA-AD-A5EK	1.36986	0	6.09754	6.01616	5.35019	2.18112	4.99489	6.95644	1.43405	7.27108	1.39668	high
GSM972242	1.39726	0	5.17102	4.86199	6.01721	2.07144	3.42336	6.58878	1.8481	7.90984	0.993296	high
GSM972289	1.39726	1	5.69329	5.94394	5.48333	1.72359	3.24547	6.42749	1.75245	7.85247	0.660973	low
TCGA-NH-A8F8	1.4	1	5.73647	6.08256	5.74107	3.74539	3.85263	6.0617	1.86877	7.83875	1.42273	high
TCGA-AA-A00U	1.41918	0	5.25959	6.28993	6.06556	1.79916	3.77996	6.58908	1.43405	7.9193	0.765193	low
TCGA-D5-6538	1.4274	0	5.91368	5.21333	5.25463	2.18905	3.63162	6.75162	1.56324	7.90161	0.925914	low
TCGA-AY-A54L	1.43836	0	5.87222	5.64219	5.30186	1.97664	3.52973	5.8305	2.32593	7.41603	1.07585	high
GSM972212	1.47945	1	5.6946	5.37377	5.64916	2.12218	3.42942	7.27714	1.78347	6.08989	0.47313	low
TCGA-AA-A00J	1.50411	0	5.36842	5.18608	5.32495	2.54795	3.89621	5.75348	5.07477	6.54102	2.06908	high
TCGA-AA-3875	1.50411	0	5.32241	6.23244	4.95191	3.28893	4.29188	6.8247	1.59536	6.83905	0.577534	low
TCGA-NH-A50T	1.51507	0	5.36177	6.27429	5.45742	2.02894	4.04784	6.88969	1.43405	6.61483	0.488082	low
TCGA-D5-6532	1.52055	0	6.59631	6.17697	5.17659	1.91177	3.98719	6.72189	1.43405	7.45847	0.966427	low
GSM972050	1.56164	0	5.29397	5.03956	6.63565	1.99733	3.47114	6.29864	1.44807	7.11245	1.05789	high
GSM972122	1.56164	1	5.61035	5.16546	5.49804	1.71387	4.08157	7.1265	1.76139	7.0828	0.845	low
GSM972303	1.56164	0	5.67164	5.86388	3.9589	1.85865	3.64589	6.18783	1.50532	7.48818	0.421356	low
GSM972361	1.56164	1	5.03322	4.84632	6.16691	8.31769	3.28274	3.19455	1.26342	8.11235	4.41632	high
TCGA-AY-A8YK	1.56986	0	5.47842	6.10567	5.05393	1.83657	3.21512	5.69535	1.43405	7.17906	0.466707	low
TCGA-AA-A00D	1.58356	0	5.27158	5.60342	5.6192	2.90158	3.35228	5.424	1.56856	8.10736	1.05306	high
TCGA-AA-3715	1.5863	1	4.30891	4.90263	7.55408	5.23349	4.76294	3.84739	1.53051	6.67656	5.69033	high
TCGA-AA-3713	1.5863	0	5.39538	5.43349	6.30693	2.74443	4.1485	5.31126	4.12505	6.8886	3.39354	high
GSM971963	1.64384	1	5.20974	5.00891	5.46342	3.78032	3.78825	6.14727	7.21029	6.93887	3.79249	high
GSM972226	1.64384	0	5.17881	4.59501	6.00077	2.04321	4.21597	5.05935	1.54283	7.02698	1.96234	high
GSM972266	1.64384	1	5.05897	4.98032	6.29348	2.38832	3.73075	6.2252	6.54253	6.95464	3.51108	high
GSM972413	1.64384	1	6.94658	4.71931	5.75801	7.17124	3.0246	5.89064	1.6238	8.10035	3.34335	high
TCGA-AA-3560	1.66575	0	3.9879	6.25828	4.10966	2.23043	2.95643	6.32985	1.514	6.30236	0.094687	low
TCGA-CM-4744	1.66849	0	5.01179	4.9037	6.01501	2.07581	2.9081	5.68065	1.43405	7.0714	0.657658	low
TCGA-A6-6780	1.67671	0	5.95627	5.14979	4.5595	3.67427	3.45956	6.67415	1.57142	7.40135	0.687318	low
TCGA-D5-6529	1.68219	0	5.60259	5.49763	6.45808	2.04995	3.19091	5.87361	1.92092	6.97886	1.05656	high
TCGA-D5-6530	1.70137	0	4.74867	5.12517	5.80807	1.94992	3.76078	6.38868	1.43405	6.4624	0.556673	low
TCGA-A6-6650	1.71781	0	6.41959	6.07826	4.56572	2.13237	3.61934	6.63953	1.44501	7.64262	0.641004	low
GSM972232	1.72603	0	5.03651	5.46848	6.36686	7.44421	3.97131	6.6537	1.40887	6.80293	1.40593	high
GSM972257	1.72603	1	4.65836	6.75873	5.63711	2.63419	4.1118	6.86641	1.43664	6.30066	0.344035	low
TCGA-AA-3955	1.74795	0	5.7916	6.4371	5.62619	2.6904	3.13584	6.73582	1.43405	7.43511	0.499829	low
TCGA-AY-6197	1.7863	0	5.26545	4.88612	6.47715	2.19274	4.28847	5.88873	1.43405	7.1924	1.90387	high
GSM972068	1.80822	1	5.72893	5.64014	6.23994	5.60137	3.49344	5.46092	2.09418	7.69166	2.3599	high
TCGA-QL-A97D	1.82466	0	5.48558	5.58893	5.20126	1.92868	3.5029	6.22462	1.69649	7.2427	0.627711	low
TCGA-AA-A00Z	1.83288	0	4.58337	5.92201	5.16744	1.79455	3.97411	6.35915	1.50263	6.78021	0.395364	low
TCGA-AA-3968	1.83288	0	5.67088	6.37085	5.22427	2.16316	3.64299	6.74729	2.0786	7.10975	0.556226	low
TCGA-CM-6166	1.83288	0	6.29207	5.86014	5.35981	2.79161	3.59478	6.75677	1.43405	8.02954	0.994303	high
TCGA-AA-A02R	1.83562	1	5.30624	5.44493	6.26364	2.74705	3.91581	4.98742	3.15375	7.23279	2.65757	high
TCGA-CM-5344	1.83562	0	5.29852	5.22037	6.09384	3.57678	3.48719	6.89179	1.43405	6.90241	0.752352	low
TCGA-A6-5665	1.83836	0	4.94375	4.78866	5.82679	2.34154	3.26658	6.01113	3.30162	6.92753	1.05994	high
TCGA-G4-6321	1.8411	0	4.94479	3.91881	6.41035	3.61664	3.14769	4.65775	1.43405	6.16379	1.42325	high
TCGA-A6-5664	1.8411	0	5.34742	4.89197	5.65039	5.04661	3.41872	6.14709	1.66092	7.80661	1.31011	high
TCGA-AD-6901	1.86849	1	5.98459	5.33892	6.77827	9.09107	4.27147	6.95038	1.68069	7.25315	4.01755	high
TCGA-A6-6138	1.87671	0	5.86125	5.88961	5.40794	2.44894	3.21259	6.28221	1.43405	7.73807	0.694261	low
GSM972062	1.89041	1	5.51533	6.40857	5.95347	2.48033	3.40633	6.36339	1.54675	7.61281	0.700143	low
GSM972512	1.89041	1	5.62761	5.37406	6.79704	2.13968	3.91167	6.06313	1.56247	7.59198	1.94198	high
TCGA-AA-3556	1.91781	0	5.04376	6.00289	5.66224	1.91952	3.78582	5.39626	1.43405	7.73112	0.889816	low
TCGA-CM-4743	1.92055	0	5.41589	4.54007	5.94044	1.84641	3.70589	4.52614	1.65725	6.19012	1.55341	high
TCGA-A6-5662	1.96712	0	6.53124	5.99664	5.83865	2.78956	3.49324	5.68552	1.50998	8.32544	1.86411	high
GSM972155	1.9726	1	5.64729	5.06158	6.57414	1.76696	3.59967	6.28334	1.39789	7.79319	1.48929	high
GSM972351	1.9726	0	5.44578	6.2181	6.56593	2.28982	2.90687	6.53069	1.71498	6.82683	0.550694	low
TCGA-A6-6654	1.98904	0	5.65828	5.64542	6.32011	3.7733	3.13939	5.9438	1.43405	7.69098	1.18019	high
TCGA-AA-3941	2	0	5.64329	5.46156	5.05417	2.33192	3.5007	4.62359	2.54911	7.148	1.34312	high
TCGA-AA-3950	2	0	5.53026	4.86102	3.89231	2.39481	2.74634	5.13169	1.79198	7.26131	0.451365	low
TCGA-AA-3979	2	0	5.62448	5.74812	5.70734	1.89404	2.88321	5.8982	1.56449	7.51733	0.633204	low
TCGA-AA-3520	2.00274	0	5.45308	5.05066	5.18018	3.23457	3.16944	6.11369	1.57486	7.50468	0.720831	low
TCGA-AA-3867	2.00274	0	5.60224	6.24622	5.63309	3.10114	2.9772	6.26017	1.43405	8.13332	0.639717	low
TCGA-A6-6140	2.01096	0	5.36674	6.36927	5.34254	2.02307	3.3506	6.70799	1.43405	7.4649	0.403081	low
TCGA-A6-6649	2.0137	0	5.45463	4.55211	6.30736	2.66479	4.04238	5.48484	2.8531	7.42036	3.29405	high
TCGA-A6-2677	2.0274	1	6.10578	5.89805	5.18823	5.46289	3.88056	6.50271	2.47728	7.57864	1.61358	high
TCGA-A6-6653	2.03288	0	4.95928	5.06593	6.69029	1.81922	3.16967	6.33911	1.43405	7.36764	0.805808	low
TCGA-DM-A0XD	2.03562	1	5.1056	5.3481	5.66628	2.44616	3.73887	5.44628	1.5554	6.39786	0.812733	low
TCGA-AD-6890	2.04384	0	5.10234	5.53407	6.03844	2.57279	4.29131	6.72616	1.43405	6.61542	0.860381	low
GSM971995	2.05479	0	4.81357	5.61416	5.56471	2.52925	3.5626	6.31754	1.59023	6.77998	0.494957	low
GSM972019	2.05479	1	5.67852	5.19415	6.12316	4.42437	3.34072	5.07052	2.63981	7.67232	2.6059	high
GSM972100	2.05479	0	5.15002	4.6055	5.87146	2.20387	3.74689	6.11682	1.39946	7.01091	0.994348	high
GSM972208	2.05479	1	5.80686	5.80045	5.92241	4.14407	3.78775	5.59343	1.69536	7.83746	1.89403	high
GSM972224	2.05479	1	4.42674	4.85508	5.94954	2.15456	3.92045	5.32026	1.97959	7.07021	1.13956	high
GSM972237	2.05479	0	6.41303	5.08955	5.29708	2.64332	4.1558	6.06937	1.5858	8.19866	2.28786	high
GSM972294	2.05479	0	5.07394	5.51241	6.28824	2.37753	3.42894	6.68728	3.39041	6.93963	1.01796	high
GSM972310	2.05479	0	4.80227	5.43924	5.86572	2.40614	3.15789	6.20585	1.72083	7.60515	0.606332	low
TCGA-A6-A566	2.07671	1	5.60898	4.76607	5.8212	3.32028	4.04884	6.03251	1.61129	7.29134	1.75958	high
TCGA-AA-3538	2.16712	0	5.84775	6.8993	5.03315	2.77834	3.78327	6.28142	1.43405	7.92832	0.671227	low
TCGA-G4-6588	2.18082	0	5.3342	5.05492	6.01443	1.67949	3.49679	6.03234	1.97042	7.06171	0.997418	high
TCGA-G4-6320	2.20274	0	5.00049	4.98882	6.42344	2.03899	4.12951	6.09769	1.5514	6.36763	1.13315	high
TCGA-DM-A28A	2.20548	1	6.64378	5.815	6.33122	2.42727	4.99467	6.93393	1.5088	7.85441	3.42523	high
TCGA-AD-6965	2.20548	0	6.17058	5.29115	6.6943	2.73136	3.73428	7.17638	1.43405	7.70924	1.65365	high
GSM972113	2.21918	0	5.92518	5.05544	6.37584	8.22863	4.00581	5.81009	1.49795	7.61496	4.21676	high
GSM972230	2.21918	0	5.71401	6.10966	6.09515	2.10909	3.9534	5.8319	2.21306	7.06622	1.39241	high
GSM972284	2.21918	1	5.42388	6.12375	5.09228	1.91287	3.60684	5.82172	2.41121	8.15795	0.910374	low
GSM972302	2.21918	1	5.11072	5.28382	5.98815	3.24688	3.48576	6.43913	1.7214	7.37746	0.876971	low
GSM972495	2.21918	1	7.4132	5.98437	6.02365	2.33227	3.33006	5.65047	3.88565	8.24941	4.64257	high
TCGA-AA-3710	2.24932	0	5.22831	5.34983	5.54354	2.42314	3.2268	4.97831	2.41397	6.71145	0.943227	low
TCGA-AA-A00O	2.25205	0	5.66551	6.38061	4.98544	2.9871	4.32683	5.2097	1.49738	7.65315	1.27654	high
TCGA-AA-3869	2.25205	1	5.2777	5.52546	5.40093	2.9516	3.71098	5.71125	1.72303	7.70997	1.04382	high
TCGA-CM-4751	2.25205	0	5.07055	5.11378	6.69286	3.96156	3.87511	5.38509	2.56647	7.10504	2.55253	high
TCGA-AA-3982	2.25205	0	5.00394	5.93811	5.38632	3.04887	3.29395	6.1361	1.43405	6.99394	0.445455	low
TCGA-AU-6004	2.25753	0	5.23072	5.09307	5.99124	2.74349	4.2959	6.03889	1.58482	7.06805	1.47999	high
TCGA-AD-6963	2.28493	0	5.74606	6.7112	5.5647	2.02693	3.30628	6.74387	1.46004	7.34223	0.447457	low
GSM972051	2.30137	1	5.74075	5.35528	5.07035	4.02266	3.15643	5.37011	1.61151	8.28624	1.1966	high
GSM972483	2.30137	1	6.85164	5.28804	5.82726	2.94204	3.61769	6.89112	1.70128	7.7812	1.78749	high
GSM972014	2.38356	1	5.88738	6.21045	6.37897	2.0339	2.97676	6.30824	1.75273	7.64334	0.84035	low
GSM972053	2.38356	0	6.45365	5.99909	5.54704	1.8565	4.00476	7.18343	1.93618	8.36831	1.38049	high
GSM972259	2.38356	0	5.17185	5.34368	6.97822	2.51998	3.5461	5.71587	1.54818	6.76276	1.304	high
TCGA-AA-3534	2.41644	0	5.85407	5.2427	5.41004	3.56521	4.03442	5.91408	1.51199	8.04523	1.81485	high
TCGA-CM-5341	2.42192	0	5.42949	4.84923	4.15038	3.3692	3.09944	5.6834	1.43405	6.79186	0.443401	low
TCGA-A6-5660	2.43288	0	5.97592	6.15811	5.82988	2.46224	3.60545	6.57443	2.3321	8.06082	1.2485	high
TCGA-AZ-6603	2.46301	1	5.59065	6.14564	5.13782	4.19922	3.22114	6.85242	1.43405	7.49569	0.485154	low
GSM972317	2.46575	1	5.24943	5.11919	6.46493	2.4332	3.74272	6.40662	4.43091	7.48818	2.56561	high
TCGA-AA-3870	2.49863	0	4.65113	4.61313	7.10696	3.31714	3.7827	5.13639	1.68296	7.23967	2.30007	high
TCGA-AA-A00E	2.50137	0	5.04892	5.01499	5.71172	3.35837	3.46439	5.28109	2.45086	7.02937	1.28073	high
TCGA-AA-3862	2.50411	0	5.19904	5.07499	4.31733	2.64602	3.23437	6.14039	1.8778	6.90577	0.40375	low
TCGA-AA-3861	2.50411	0	5.31351	5.16319	4.79026	2.9613	3.18295	5.93611	1.43405	7.09459	0.504447	low
TCGA-A6-5659	2.53699	0	6.09355	5.49423	4.65718	3.30247	3.11705	6.07698	3.57729	7.39333	1.08059	high
GSM972305	2.54795	0	5.03365	4.2716	5.0337	3.70603	4.77959	5.01229	1.41597	5.86986	1.60831	high
GSM972447	2.54795	0	4.49367	4.93619	6.01399	4.11487	3.21699	6.03855	1.81725	6.74339	0.683517	low
TCGA-AA-3858	2.58904	0	4.97313	6.16659	6.3219	2.08188	3.8051	6.35363	1.43405	7.35881	0.751469	low
TCGA-AA-3860	2.58904	0	5.11949	6.17344	5.53303	1.78724	3.8258	5.88608	1.43405	6.41722	0.517237	low
GSM972105	2.63014	0	4.09385	5.19444	6.02286	2.10044	4.48246	6.01586	1.69677	5.84196	0.692999	low
GSM972117	2.63014	0	4.9559	5.25665	5.80164	2.24063	2.89076	5.49741	1.2483	6.51812	0.47097	low
GSM972408	2.63014	1	5.38039	5.11061	6.40728	2.21392	3.55027	5.79716	1.28105	7.97797	1.46491	high
GSM972514	2.63014	1	5.73376	5.8173	5.23246	2.40614	3.32905	6.22203	1.39632	7.72742	0.666693	low
TCGA-F4-6460	2.66301	1	5.57533	5.76901	5.72657	3.2139	4.61182	5.50851	2.02615	7.94848	2.64498	high
TCGA-AA-A01F	2.66849	0	5.25672	5.99518	5.67731	1.67949	3.38776	4.76253	1.75311	6.61275	0.759338	low
GSM972037	2.71233	0	5.11744	5.16405	7.13979	2.10015	3.90272	5.92919	1.77514	7.12971	1.82308	high
GSM972047	2.71233	0	5.64214	5.34949	6.56254	4.80258	4.16107	5.98758	1.61685	8.0694	3.14503	high
GSM972223	2.71233	1	5.22085	4.77123	5.79527	3.48314	3.64326	5.33334	1.72305	7.11963	1.44132	high
TCGA-A6-5666	2.72603	0	6.39929	6.0425	5.09945	1.94192	3.35439	6.7685	1.43405	7.8349	0.67854	low
TCGA-AZ-4615	2.74521	0	5.1689	5.095	5.69342	2.03684	2.9204	5.90387	1.75574	7.35532	0.640225	low
TCGA-QG-A5YX	2.74795	0	5.49364	5.74847	5.38903	1.87708	3.60549	7.13309	1.43405	6.61827	0.41501	low
TCGA-AY-5543	2.75068	0	5.68973	5.58631	5.26697	1.92365	3.15941	6.35387	1.43405	7.45651	0.553656	low
TCGA-AA-3947	2.75068	0	6.08129	5.69056	3.60796	3.80038	3.24945	6.12694	2.55416	7.59136	0.604804	low
TCGA-A6-3808	2.77808	0	5.59127	5.10634	6.12292	4.63478	3.50061	6.46488	1.74372	7.55229	1.45546	high
TCGA-A6-5661	2.79452	0	5.04382	4.65573	5.36246	2.47291	3.14113	5.53088	1.53869	7.06035	0.695983	low
GSM972026	2.79452	1	5.71014	5.48686	7.20534	4.28049	3.57028	6.10128	1.86606	7.54306	2.4774	high
GSM972181	2.79452	1	5.13446	5.04821	6.75853	3.71019	4.29682	4.76792	1.93127	7.63465	4.01566	high
TCGA-AA-3548	2.83288	0	4.38408	5.49622	6.40248	2.73177	3.54916	5.90455	1.43405	6.47674	0.607764	low
TCGA-AA-3956	2.83562	0	5.38664	5.56343	5.50807	4.00934	3.6397	5.76784	1.52234	7.29013	1.01544	high
GSM971964	2.87671	0	5.41367	5.32667	5.40873	1.99147	4.28024	6.72065	1.66227	6.96157	0.879376	low
GSM972101	2.87671	0	5.07643	5.17032	4.97214	2.18694	4.19675	5.17749	1.46642	6.38577	0.848242	low
GSM972121	2.87671	0	4.60582	5.43483	6.40354	2.0339	3.03251	6.72577	1.48283	5.98968	0.330763	low
GSM972445	2.87671	0	4.43377	4.73246	6.91349	2.57336	2.77751	6.09859	1.88765	7.25968	0.775128	low
GSM972518	2.87671	1	5.24364	5.72514	6.43453	2.62877	3.37884	5.88457	2.10308	7.94556	1.31716	high
TCGA-A6-3807	2.88767	0	5.94016	5.80487	6.73414	2.48304	3.72831	5.63175	1.5276	7.62345	2.0556	high
TCGA-AA-A01R	2.91781	0	3.61132	5.01068	6.88501	2.83969	3.83423	6.16583	4.47312	6.52189	1.40946	high
TCGA-AA-3812	2.92055	0	4.10385	5.78273	6.44505	3.08563	4.23003	4.92552	1.43405	6.2154	0.967809	low
GSM971976	2.9589	0	4.88436	6.22517	5.9452	1.88661	4.14586	6.75255	1.47362	7.11641	0.608715	low
GSM972120	2.9589	0	5.16078	5.89952	5.37896	2.51066	3.4421	7.0521	1.29283	7.26509	0.387883	low
GSM972318	2.9589	1	5.88647	6.37423	4.96328	2.90346	3.49442	5.75547	1.70345	7.49128	0.741034	low
TCGA-G4-6314	2.99452	0	5.24283	5.5297	5.6223	4.72574	3.93503	6.31228	2.20427	7.96633	1.522	high
TCGA-AA-3692	3	1	5.02313	5.88092	5.02641	2.24336	4.14863	6.2588	1.53608	7.05635	0.591144	low
TCGA-G4-6317	3	0	5.77713	6.01778	5.67425	2.18495	4.4871	6.17762	2.58118	8.83211	2.60758	high
GSM972021	3.0411	1	4.22833	5.98124	4.87317	1.73094	3.0862	5.08293	1.36494	9.45743	0.50268	low
GSM972119	3.0411	0	5.84831	6.37603	5.22407	2.16134	2.95175	6.7915	1.58253	6.84892	0.332247	low
GSM972422	3.0411	1	4.65203	5.40019	6.44316	7.35954	3.81599	5.46936	2.33578	7.14783	2.23278	high
TCGA-AA-3841	3.07945	0	4.58995	6.04852	7.30163	2.99455	4.45059	5.02812	1.43405	6.64258	1.91993	high
TCGA-A6-2686	3.08493	1	5.32441	4.9831	5.5642	2.80943	3.53267	5.25475	2.1704	6.47862	1.10559	high
TCGA-CM-4746	3.08493	0	3.99669	5.84873	5.55466	1.96362	2.89408	5.61369	1.43405	5.89093	0.198003	low
TCGA-AA-3842	3.08493	0	5.59397	5.9848	5.95823	1.87316	2.62128	6.65321	1.43405	7.64358	0.442961	low
TCGA-AA-A01Z	3.08493	0	4.63859	5.87572	6.40212	1.79639	3.55987	5.79674	1.80392	6.73677	0.68001	low
TCGA-AA-3495	3.08767	0	5.39736	6.31697	5.09093	3.10907	3.216	6.18213	1.43405	6.93567	0.39641	low
TCGA-AA-3522	3.08767	0	5.23951	5.15543	5.18402	2.77709	3.1372	6.66399	1.56991	7.75332	0.538271	low
GSM972382	3.12329	1	6.42039	5.79035	5.55257	2.23428	3.62937	6.06974	1.46341	7.46945	1.20597	high
TCGA-AA-A01P	3.1726	1	4.58549	4.76755	6.23187	3.69467	3.47326	5.2909	2.4861	6.83151	1.37007	high
TCGA-DM-A0XF	3.18356	1	5.50584	6.48282	5.9253	2.01168	3.34732	6.52338	1.43405	7.26549	0.528235	low
GSM972035	3.20548	0	6.06035	5.97427	4.81611	1.84268	3.84816	6.90834	1.84095	7.38875	0.65505	low
GSM972185	3.20548	0	5.42179	6.40397	5.90164	1.78417	4.64087	6.00538	1.65905	7.08202	1.23385	high
GSM972290	3.20548	0	5.34693	5.89248	5.796	2.58519	3.27515	6.65195	1.75273	7.0055	0.543686	low
TCGA-G4-6311	3.28493	0	6.01433	6.09112	6.17855	3.31993	3.88805	5.90038	1.51847	7.54331	1.67663	high
TCGA-AA-A02F	3.33151	0	5.81682	5.21189	6.2126	2.14964	3.58305	5.99981	1.50001	6.85538	1.20427	high
GSM972104	3.36986	0	5.93023	5.25959	5.82763	3.9573	3.4259	5.89528	2.16925	7.99062	1.90725	high
GSM972163	3.36986	0	6.05302	5.49839	5.18061	2.46502	3.12517	7.00549	1.69986	6.94932	0.512126	low
GSM972299	3.36986	1	5.4162	5.15867	5.08857	2.36941	3.76468	6.0315	1.49835	6.80436	0.715774	low
GSM972300	3.36986	0	4.08928	4.7033	4.43957	2.3758	4.14378	6.15424	1.3852	6.54553	0.374929	low
GSM972337	3.36986	1	5.34945	4.92163	5.2731	2.65186	3.61929	5.06552	1.79482	6.86637	1.11323	high
TCGA-F4-6806	3.45205	0	5.18704	5.04259	5.98472	2.03957	3.44795	6.58766	1.65914	7.47676	0.811294	low
GSM971982	3.45205	1	5.03032	4.75023	7.05091	3.27541	3.63035	5.48444	1.87456	7.80171	2.54898	high
GSM972206	3.45205	0	5.32246	6.01036	6.31698	2.86557	3.63912	5.73027	1.29852	7.25348	1.02583	high
GSM972345	3.45205	1	5.17102	5.02197	6.22913	4.11198	3.44725	5.55952	5.6214	7.69166	4.23868	high
GSM972415	3.45205	1	6.36213	5.43046	5.23374	2.04867	3.94547	6.27186	1.93075	7.31576	1.3565	high
GSM972482	3.45205	0	4.76735	4.83921	6.8057	3.23754	3.31337	5.71967	1.40528	7.14783	1.16948	high
TCGA-A6-2678	3.52329	0	6.15406	5.33934	5.867	2.95515	3.97931	6.31742	1.68203	7.75974	1.9018	high
GSM971994	3.53425	0	5.35911	5.79178	5.08702	2.02868	3.6673	5.59343	2.80794	7.52666	1.01894	high
GSM972017	3.53425	0	5.39262	6.36839	5.77238	2.05993	3.58115	6.44461	1.39946	7.01241	0.531576	low
GSM972024	3.53425	0	4.88634	6.04816	5.23049	1.69911	4.0149	6.62148	1.85018	6.7496	0.453448	low
GSM972061	3.53425	1	3.82021	6.25955	6.56203	1.96332	4.16807	6.03072	1.76356	6.88597	0.622185	low
GSM972175	3.53425	1	4.52561	6.00416	4.86772	2.67811	4.44564	5.62724	3.73161	6.24385	0.898792	low
GSM972287	3.53425	0	4.95868	5.17175	5.5185	2.01651	3.09222	4.90954	1.63723	6.91361	0.687147	low
TCGA-F4-6807	3.5863	0	5.68251	5.76093	5.6415	5.5566	3.39418	6.23997	1.81213	8.02704	1.32083	high
GSM972005	3.61644	0	5.10577	6.77431	5.67858	1.78266	4.64368	5.29901	1.67643	6.27659	0.897893	low
GSM972204	3.61644	0	5.81611	6.45198	4.86505	2.21147	2.92437	5.61902	1.50458	7.45875	0.450027	low
TCGA-A6-2675	3.61918	0	5.67852	6.22573	5.93583	6.12903	3.58274	7.05775	1.43405	7.59967	0.978699	low
GSM972167	3.69863	1	6.06224	5.6625	5.40908	2.0687	3.78304	6.85924	1.52189	7.35325	0.833695	low
GSM972278	3.69863	0	5.01532	4.95034	4.63467	1.86788	3.83448	6.76611	1.77197	5.61012	0.328475	low
GSM971973	3.78082	0	4.5022	5.44926	5.5967	1.85898	4.55457	5.355	1.74148	7.90185	1.38802	high
GSM972102	3.78082	0	5.2927	4.81664	4.75695	3.99014	4.5042	5.58832	1.23635	6.28318	1.08935	high
GSM972210	3.78082	1	5.25516	5.6704	6.02765	3.11082	4.07572	6.49982	1.37958	7.65214	1.13726	high
GSM972280	3.78082	1	5.25925	4.89129	6.31086	2.6264	3.95179	5.79648	1.97498	6.41701	1.47556	high
GSM972314	3.78082	0	4.75111	5.55551	6.33404	2.90832	3.61562	6.26183	1.61749	6.5683	0.694665	low
TCGA-A6-2681	3.8	0	4.68015	6.34689	6.32626	4.72168	3.46739	5.78432	1.49834	6.44156	0.646504	low
GSM972186	3.86301	1	4.25914	5.06825	6.02365	3.53814	3.72917	4.30113	4.90041	7.81532	3.60398	high
GSM972365	3.86301	0	4.68525	4.35462	6.66349	3.32147	3.70018	4.54868	1.57693	7.69398	2.6182	high
TCGA-A6-2672	3.88767	0	5.33559	4.97207	5.92303	1.72873	3.50422	6.08394	1.62004	7.03025	0.888945	low
GSM972381	3.94521	1	5.02827	5.37287	6.07734	2.17518	4.59634	6.23359	1.32971	5.53267	0.866944	low
GSM971977	4.0274	0	4.99815	5.07132	5.55225	3.40712	3.57081	4.95219	1.95969	7.26598	1.28255	high
GSM972187	4.0274	0	4.54723	5.49935	6.22703	2.53931	3.66885	6.83956	1.49835	6.93062	0.546958	low
GSM972033	4.10959	0	5.28396	5.81192	6.47	2.01103	3.80551	6.49296	2.01391	7.01701	1.01741	high
GSM972336	4.10959	0	4.85019	6.02993	5.60552	3.72562	3.49187	6.66675	1.51964	6.88239	0.44759	low
GSM972277	4.19178	0	4.1693	5.53638	5.33025	2.52718	4.34579	5.25695	2.12032	5.74185	0.648687	low
GSM972282	4.19178	0	5.13277	4.83972	5.77644	1.9639	3.24596	7.28261	1.75924	6.6296	0.45473	low
GSM972283	4.19178	0	4.40861	5.00948	6.37852	1.62248	3.05967	5.60751	2.15002	5.84619	0.526086	low
TCGA-AA-3972	4.24932	0	5.96247	6.03815	5.11349	2.22363	3.2774	5.59248	1.43405	7.60992	0.749424	low
GSM971959	4.27397	0	5.35494	5.33184	5.95071	1.50986	4.2139	6.40326	1.3563	7.00699	1.0124	high
GSM972039	4.27397	1	5.49416	4.90251	4.51318	5.29544	2.82065	3.95518	1.86445	7.94026	1.36618	high
GSM972279	4.27397	0	5.37295	4.6825	6.08579	6.19291	3.23217	6.59233	1.8962	7.57257	1.47355	high
GSM972440	4.27397	0	5.5855	5.39433	7.07108	3.20623	3.31582	5.66073	1.48451	7.9376	2.04116	high
TCGA-CK-5913	4.27671	0	5.57332	5.27595	6.39759	2.47037	3.52985	6.73971	1.43405	7.29347	1.00658	high
TCGA-AA-A029	4.33151	0	4.72388	5.74306	6.61792	1.87383	3.79362	6.09694	1.43405	7.1362	0.847996	low
GSM972025	4.35616	0	5.11409	6.01545	6.16857	1.35612	3.46451	7.21976	1.44939	6.65485	0.38705	low
GSM972133	4.35616	1	5.37582	4.93646	5.42768	2.32619	3.58421	5.88599	1.64915	6.97817	0.875694	low
GSM972202	4.35616	0	5.49249	6.52695	5.31165	2.46624	3.24391	5.97543	2.09116	7.83131	0.641189	low
GSM972414	4.35616	0	5.76053	6.28498	5.31686	1.97454	3.92469	6.49592	1.68165	7.62479	0.79071	low
TCGA-AA-3864	4.41644	0	5.44385	5.19529	5.42915	2.27957	3.28717	6.64894	1.6453	7.05609	0.571371	low
GSM972200	4.43836	0	4.74275	5.40299	5.36968	1.73706	4.23314	6.11418	6.17914	7.14957	2.30413	high
GSM972203	4.43836	0	5.36702	6.76259	5.05892	2.0763	3.63192	5.61324	1.67967	6.60116	0.452061	low
TCGA-G4-6304	4.46849	0	5.30503	5.47187	6.13071	1.67949	4.20952	6.79803	1.43405	6.47614	0.820285	low
GSM972031	4.52055	0	6.42286	5.67848	5.42802	1.79673	3.76731	7.0546	1.56216	6.95234	0.813508	low
GSM972041	4.52055	0	6.011	5.43857	5.30972	4.25819	3.3632	5.52984	1.65117	7.2988	1.24935	high
GSM972130	4.52055	0	4.94863	5.84081	4.81349	1.74675	5.00376	6.29059	1.57959	7.48614	0.91306	low
GSM971974	4.60274	0	5.4336	4.99904	5.74	1.83194	3.57957	5.74069	1.46642	7.2359	1.0164	high
GSM971993	4.60274	0	4.89359	5.83243	5.61882	2.27923	3.68931	6.75493	1.49565	6.75243	0.438877	low
GSM972152	4.60274	0	6.14358	5.45281	5.77276	2.00676	3.30932	7.00194	1.56417	7.23332	0.758201	low
GSM972306	4.60274	0	5.78343	5.48848	6.25677	2.4185	3.97566	6.27463	1.63079	7.35699	1.54864	high
GSM972403	4.60274	0	4.69705	6.09041	4.96209	2.1679	4.01692	5.45509	1.82307	7.53786	0.672639	low
TCGA-D5-5541	4.66027	0	6.45439	6.73316	5.70361	3.93754	3.93907	6.4413	1.46495	8.28181	1.55671	high
GSM972198	4.68493	0	5.02504	6.02685	5.28407	1.6023	3.38339	6.28539	1.57326	7.48111	0.429291	low
GSM972211	4.68493	0	6.14826	6.12375	6.28735	2.40554	3.20412	5.56902	1.44533	7.61602	1.26746	high
GSM972222	4.68493	0	4.58506	5.36464	5.07744	2.27567	3.58268	5.93426	1.70962	7.05289	0.480968	low
GSM972274	4.68493	0	4.40432	4.7397	7.3336	3.36957	3.52092	6.09065	4.08171	6.32662	2.02574	high
GSM972494	4.68493	0	4.54999	4.4867	6.21922	1.52433	3.91634	6.13649	1.79346	7.04577	1.03036	high
GSM972182	4.76712	1	5.00301	6.03783	4.64156	2.69002	3.78986	5.61459	1.24366	7.51318	0.521615	low
GSM972059	4.84932	0	3.61168	5.42425	6.64698	2.59314	4.98312	4.31479	1.7951	6.97737	2.17243	high
GSM972425	4.84932	0	4.89441	5.27674	6.27857	2.28982	4.02951	5.81782	1.52411	7.11325	1.19432	high
GSM972493	4.84932	0	5.16537	5.60321	5.54224	2.53459	2.95767	6.33283	1.71752	6.83191	0.426038	low
GSM972498	4.84932	1	5.63958	6.62414	5.25021	2.19847	3.58165	6.30262	1.45199	8.06643	0.628076	low
GSM972058	4.93151	0	5.26213	5.59923	5.14425	2.0342	3.3545	5.52917	1.44211	6.88386	0.545372	low
GSM972265	4.93151	0	5.1332	4.78526	6.09967	2.53044	4.52106	5.58967	3.21368	5.85788	2.25708	high
GSM972132	5.0137	1	5.77826	6.12614	5.19214	3.18251	3.58525	5.77342	1.45375	7.52765	0.847733	low
TCGA-DM-A28G	5.06575	1	4.97704	4.84021	5.46396	1.86355	4.08978	6.16895	1.70493	7.0056	0.908734	low
TCGA-AA-3655	5.08493	0	5.51926	5.14787	5.83712	2.21989	4.27777	6.07323	1.51211	7.27115	1.49731	high
TCGA-G4-6315	5.1589	0	5.75576	6.23158	5.36992	2.06413	4.06313	6.75977	1.43405	7.5698	0.76364	low
GSM971966	5.17808	0	5.33743	5.34712	5.88633	8.742	3.5301	5.74459	1.54069	7.9659	2.22787	high
GSM972385	5.17808	0	4.71054	5.80008	5.9452	4.60114	4.87281	5.4557	1.64174	6.68699	1.7366	high
TCGA-AA-3509	5.24658	0	5.47358	5.51857	5.45739	1.67949	3.25564	6.19578	3.44843	7.92836	1.11181	high
GSM972476	5.26027	0	5.44578	4.93926	6.33895	6.01318	3.05659	5.59609	1.32265	7.35042	1.55514	high
TCGA-G4-6310	5.30137	0	6.2082	5.66493	5.1198	4.97095	3.23108	6.28674	1.68708	7.92681	1.11081	high
TCGA-AA-3510	5.33151	0	5.12357	5.0937	6.16255	2.42962	3.51869	6.48365	1.43405	6.84738	0.751881	low
GSM1681369	5.34247	1	5.44493	4.73994	5.10517	7.78155	3.62937	6.19877	1.34722	6.24055	1.03091	high
TCGA-AZ-4684	5.41644	0	4.23737	5.25347	5.94742	2.85759	3.42384	5.28965	4.11751	7.07883	1.30471	high
GSM972146	5.42466	0	5.02746	4.67076	4.87254	3.29353	4.15797	6.2078	1.65089	7.27032	0.956841	low
GSM972153	5.42466	1	6.06269	5.9051	5.68824	2.43562	2.92234	6.93716	1.76467	8.31019	0.738939	low
TCGA-G4-6303	5.48767	1	5.84544	6.7544	6.12915	2.3846	4.00792	6.61904	1.43405	8.1167	1.12635	high
GSM972178	5.50685	0	4.71457	5.35101	7.13858	2.40945	4.36499	6.09784	1.41491	7.40179	1.80303	high
GSM972201	5.50685	0	5.24039	5.95896	5.80269	4.0984	3.30785	5.58192	1.71833	7.86265	1.03535	high
GSM972267	5.50685	1	4.94614	5.62515	4.70237	2.07265	4.53686	6.36176	1.43983	6.0654	0.482719	low
GSM972070	5.58904	1	5.38331	5.30584	5.4861	3.16826	3.16388	6.08611	1.38791	7.22888	0.65556	low
GSM972492	5.58904	0	6.05302	6.28586	5.31486	1.97122	5.36755	6.66046	1.5776	7.2171	1.69368	high
GSM972090	5.67123	0	6.02071	5.62247	5.70908	2.03269	3.94391	5.9798	1.7161	7.73796	1.54555	high
GSM972341	5.67123	0	5.7421	5.69701	7.02559	2.0934	3.86614	6.40326	1.52671	7.54831	1.75829	high
GSM972478	5.67123	0	5.3516	5.82997	5.52844	2.47137	3.78508	5.98203	1.57825	6.1098	0.612463	low
GSM972063	5.75342	0	5.74828	5.86351	5.60172	2.43651	3.43143	6.09292	1.85315	7.77268	0.964109	low
GSM972418	5.75342	0	4.57345	5.66148	6.5523	2.18001	5.03928	6.40787	1.50645	6.39048	1.25688	high
TCGA-WS-AB45	5.83562	0	5.38505	4.80983	5.5218	3.77008	3.34375	2.73266	1.95358	7.89022	3.40749	high
GSM972325	5.83562	0	5.19157	5.57128	5.68682	3.01913	4.23537	5.98868	1.57189	7.07338	1.13381	high
GSM972106	5.91781	0	4.93643	5.08644	6.3255	1.94193	4.32166	6.38298	1.5137	7.93103	1.5398	high
GSM972346	5.91781	1	4.91805	4.57226	6.63114	2.78119	3.37238	4.71389	1.69677	6.80011	1.65662	high
GSM972467	5.91781	0	5.62716	5.91377	5.60905	6.43871	3.84816	5.09025	1.49488	7.85378	2.16167	high
GSM972499	5.91781	0	5.3959	5.39341	5.80383	2.39613	3.26046	5.94951	2.67085	7.64391	1.14039	high
GSM971962	6	0	5.14639	4.98445	4.76635	3.78481	2.85326	5.09243	1.94439	7.54938	0.724453	low
GSM972001	6	0	4.79625	6.18714	5.61953	2.25936	3.3714	7.12806	1.49255	7.05913	0.306661	low
GSM972193	6	0	5.36195	6.78033	6.44777	2.47912	4.61543	5.40356	1.52808	7.59301	1.89531	high
GSM972264	6	0	4.53062	5.38688	6.02646	2.64852	3.23013	6.4354	1.89828	6.91221	0.506596	low
GSM972455	6.08219	0	4.87538	4.86755	5.8882	2.29729	2.9636	6.38787	1.54675	6.9072	0.497297	low
GSM1681370	6.08219	0	6.68488	5.02982	5.47315	3.30106	3.87202	5.58765	1.38188	6.05155	1.63231	high
GSM972074	6.16438	1	6.05943	6.25822	5.21892	1.95015	3.42234	6.14613	1.78374	7.47136	0.721153	low
GSM972115	6.16438	1	5.03612	5.32365	5.91856	2.23245	3.65267	6.24189	1.52076	7.14043	0.770563	low
GSM972466	6.16438	0	6.6895	5.90549	6.62862	2.8146	3.33462	6.45593	1.57257	8.67967	2.27868	high
TCGA-G4-6299	6.2137	0	5.71045	4.07821	6.79083	3.94948	4.26241	6.39191	1.54704	7.42504	3.61917	high
GSM971996	6.24658	0	4.67188	5.02701	6.41828	3.45537	3.28274	4.49131	1.73197	7.32771	1.50901	high
GSM972484	6.24658	0	5.47457	6.22773	5.40706	2.36251	3.45842	6.30824	1.61593	7.67467	0.618888	low
GSM972521	6.24658	1	5.1038	4.88411	6.34377	4.84344	3.25505	6.59278	1.91103	7.52555	1.20611	high
GSM1681367	6.24658	0	6.00101	5.27612	5.80801	6.5237	3.24857	6.13037	1.46811	6.36552	1.17253	high
GSM972334	6.32877	0	4.98602	5.51758	6.0084	2.93607	3.91536	5.80376	1.95684	7.26687	1.21228	high
GSM972020	6.41096	0	5.54449	5.5429	5.73351	2.54077	3.12669	6.10698	1.72586	7.27381	0.733505	low
GSM972319	6.41096	1	5.5116	6.64298	5.73854	1.85241	3.88298	5.6829	1.54283	6.96456	0.7689	low
GSM972088	6.49315	0	4.81521	4.90384	4.8052	5.46922	3.15492	6.10435	1.55644	7.14783	0.547655	low
GSM972269	6.49315	0	4.3949	5.8173	4.9036	2.57941	3.58472	6.06459	1.53745	6.68302	0.314148	low
TCGA-AA-3660	6.50685	0	5.097	4.98616	5.85855	2.10226	3.85562	6.08856	2.75789	7.50828	1.46738	high
GSM972323	6.57534	0	5.85532	6.09718	6.10506	2.51822	4.06023	6.66812	1.67091	8.0826	1.45131	high
GSM972426	6.65753	0	3.94689	5.68844	6.51864	4.95182	4.66171	5.69531	1.68993	6.36145	1.28108	high
GSM972477	6.65753	0	5.16158	5.27993	6.76061	2.65855	3.79974	5.70862	1.36555	7.0435	1.45565	high
GSM1681368	6.65753	0	6.42528	5.16633	4.84757	4.54479	3.61929	6.18982	1.38359	6.1492	0.909036	low
GSM972022	6.73973	0	6.04704	5.30348	5.57385	2.69797	3.51782	6.36134	1.77117	7.30873	1.09766	high
GSM972324	6.73973	0	6.15425	5.98776	5.07374	1.80157	3.45086	5.92919	3.29296	7.62587	1.23511	high
GSM972328	6.73973	0	4.98359	6.34065	5.64128	2.70437	3.44678	6.44125	1.39125	7.40552	0.462229	low
GSM972327	6.82192	0	4.99895	4.72058	5.63814	3.88262	3.61663	5.22515	1.34854	6.75512	1.09285	high
GSM972388	6.82192	1	4.68052	6.15294	5.42299	2.15829	4.50367	7.01779	1.47644	7.23063	0.547524	low
TCGA-G4-6297	6.86575	0	6.17354	5.94623	6.29677	3.53408	3.28789	5.26484	1.47581	7.80675	1.84046	high
GSM972141	6.90411	0	6.1705	5.82526	5.5567	2.72094	3.68526	6.11491	1.42295	8.03503	1.30858	high
GSM972340	6.90411	0	5.49039	5.92314	5.12988	2.44036	3.99203	6.70372	1.61435	7.90444	0.774351	low
GSM972465	6.90411	1	4.81798	4.84608	5.82341	3.078	3.95444	6.70777	1.63901	7.01241	0.855159	low
GSM972127	6.9863	0	4.93103	5.19046	5.90673	3.49705	4.90449	6.33817	1.42153	6.92471	1.56341	high
GSM1681363	6.9863	0	5.54792	5.32639	4.81321	5.4335	3.84968	6.18241	1.34922	6.18228	0.723706	low
GSM972322	7.06849	1	5.26293	5.46155	5.6854	2.25093	4.53419	5.52476	1.46297	7.94158	1.85158	high
GSM972330	7.06849	0	5.309	4.38808	5.09476	3.51827	3.33765	6.23877	1.64437	7.79557	0.935089	low
GSM972469	7.06849	0	6.62188	5.92242	6.02326	1.8433	3.14145	5.65215	1.63391	6.92766	1.16135	high
GSM1681361	7.06849	0	5.1233	5.20261	5.21244	3.84561	4.11023	6.55651	1.21759	6.1497	0.617461	low
TCGA-AA-3697	7.08767	0	5.884	6.4721	5.07962	2.24136	3.22664	6.20311	1.52468	7.64611	0.527918	low
TCGA-CK-4950	7.12055	0	4.8406	5.20104	5.6259	2.9591	2.90127	5.84508	1.51376	6.63305	0.451875	low
TCGA-G4-6309	7.12329	0	5.22947	5.48906	5.69986	2.62383	3.38143	6.17651	1.64147	6.81827	0.633965	low
GSM971983	7.15068	0	5.02379	5.07869	5.47921	3.6984	2.91132	5.9842	4.49462	6.38351	0.971644	low
GSM972089	7.15068	0	5.13655	4.67888	4.78774	7.70728	2.97728	4.74846	3.19846	7.88622	2.07138	high
GSM972165	7.15068	1	5.8025	5.57354	5.53194	5.27413	2.86986	5.71413	1.57497	7.43834	0.96721	low
GSM972376	7.15068	0	5.35243	6.12293	5.63711	2.22608	4.01117	6.28898	1.49676	7.14122	0.760608	low
GSM972462	7.23288	0	6.22743	5.7794	5.38615	2.18845	4.24173	6.06826	1.63782	8.41034	1.93776	high
GSM971997	7.31507	0	5.15495	5.1206	5.63539	3.98235	3.58782	4.77755	2.48472	6.0649	1.3255	high
GSM972386	7.39726	0	5.88073	6.32949	5.35162	2.24093	2.75689	5.78456	1.42153	7.36635	0.484799	low
GSM972410	7.47945	0	4.84651	5.91377	6.54467	2.26118	4.41995	5.13175	1.94158	7.33051	1.96372	high
GSM972308	7.56164	0	5.78919	5.2247	4.41248	2.33135	3.12718	6.8424	1.44533	4.19685	0.173212	low
GSM972368	7.56164	0	6.31165	6.29406	5.73243	1.68026	3.97566	6.27343	1.88841	8.03085	1.49132	high
GSM972383	7.56164	0	4.7459	5.47416	5.34381	1.84085	4.20643	6.16929	1.50339	6.2511	0.547832	low
GSM972055	7.64384	0	4.7455	5.59363	5.49052	2.01561	3.51016	6.07698	1.85758	7.43341	0.587439	low
GSM972159	7.64384	0	5.56453	5.05879	5.97713	2.61401	3.70173	6.39662	1.46214	7.3644	1.1417	high
GSM972389	7.64384	0	5.309	4.81058	4.84161	1.89115	3.09065	5.77996	1.7557	6.54179	0.476733	low
GSM972367	7.80822	0	4.81191	5.27378	6.05187	3.23506	4.78572	5.48411	1.51067	7.42104	2.1111	high
GSM972379	7.80822	0	4.56722	5.17032	6.88186	1.67466	3.60787	6.34465	1.3035	6.4639	0.688186	low
GSM972460	7.89041	0	5.76096	5.40484	6.93458	2.87704	3.08023	6.22047	1.42202	7.58001	1.33562	high
GSM972461	7.89041	0	5.29603	6.1754	5.50958	2.20567	3.26152	5.72548	1.51822	6.40412	0.449055	low
TCGA-DM-A28M	7.93151	0	5.10672	5.53351	4.99242	1.89649	3.78761	6.92644	1.47957	7.12139	0.42908	low
GSM972312	7.9726	1	5.35285	6.84376	6.20934	2.63757	4.61707	6.87216	1.51713	7.97942	1.20243	high
GSM972451	7.9726	0	5.3449	5.88092	4.99215	1.52561	4.15902	6.78629	1.66659	7.86653	0.681197	low
GSM972362	8.05479	0	5.71141	6.62872	5.87603	2.02198	3.39969	6.14192	1.51297	7.69516	0.718644	low
GSM972452	8.13699	0	4.44345	5.23201	5.24568	3.14497	3.78934	5.36787	2.57851	6.78339	0.845658	low
GSM972453	8.21918	0	5.2985	5.31759	6.14724	2.27893	3.63503	6.16051	1.60147	6.87283	0.924983	low
TCGA-AZ-6601	8.33425	1	5.23286	4.94449	6.52442	5.74854	4.13752	6.09782	2.05184	7.2776	2.75134	high
GSM972108	8.46575	0	5.1332	6.70665	5.68429	1.84689	3.54399	7.00601	1.48043	7.42866	0.3814	low
GSM972364	8.46575	0	4.39295	6.01968	4.95936	1.9407	3.83448	5.96413	1.46431	5.40935	0.23983	low
GSM972409	8.54795	0	4.99421	5.71746	5.71449	2.27413	3.54293	5.80867	1.65788	7.4441	0.752306	low
GSM972311	8.71233	0	2.26378	6.08924	5.43846	4.74212	4.44826	2.11181	1.36374	6.53109	0.874521	low
GSM972396	8.79452	0	5.47196	5.04486	4.97273	2.10939	3.68877	6.01699	1.72417	7.24389	0.801449	low
GSM972190	8.87671	0	5.10335	6.0944	5.70685	2.39891	3.23165	6.0482	1.39789	6.9661	0.464875	low
TCGA-AZ-4681	8.89589	0	3.75212	5.63139	6.4042	1.77529	3.72495	5.97842	1.43405	5.77708	0.362953	low
GSM971978	8.9589	0	4.80309	5.43731	5.37201	2.72647	3.76731	6.38175	1.50066	7.37093	0.610633	low
GSM971968	9.20548	0	4.9665	5.09488	5.74075	3.62722	3.2005	5.23676	1.90353	6.22632	0.779846	low
GSM972473	9.61644	0	5.43664	5.01085	5.91627	2.6473	3.40685	5.7289	1.52739	7.6204	1.20564	high
GSM972515	9.69863	0	6.26131	6.04973	5.25763	2.33472	3.63087	6.31794	1.53961	8.3017	1.09582	high
TCGA-DM-A28H	9.75616	0	5.90018	5.62087	5.50108	2.14799	3.87116	6.4545	3.37661	6.74432	1.32211	high
GSM972158	9.86301	0	5.22462	5.16432	6.87118	6.97029	3.53681	5.95795	2.27676	7.5462	2.82683	high
GSM972144	9.94521	0	5.6798	5.59721	6.07818	1.61321	4.04024	5.73063	1.51067	7.61821	1.56563	high
TCGA-DM-A0X9	9.97534	0	5.34726	5.89999	5.10476	2.37608	3.23097	6.15884	1.49475	7.15118	0.442974	low
TCGA-DM-A28E	9.99452	0	5.97682	5.49059	4.55417	1.73513	4.08688	6.60167	1.43405	7.74929	0.799127	low
GSM972191	10.0274	0	5.4349	5.07924	6.08256	1.85459	2.99783	6.37812	2.07777	7.29794	0.803051	low
GSM972387	10.1096	0	5.19117	6.1646	5.23601	1.98471	3.65681	6.79479	1.25053	6.79591	0.350652	low
GSM1681357	10.1096	0	6.43786	5.06882	4.92726	3.53623	3.81651	6.08114	1.35115	6.15393	1.00678	high
GSM972411	10.274	0	6.34088	6.54005	5.55356	2.09466	2.87137	6.74609	1.48123	7.81892	0.544054	low
GSM972083	10.4384	0	4.55512	6.26565	6.2581	2.00496	3.5353	5.76967	1.48775	7.07021	0.567398	low
GSM972148	10.4384	0	5.73598	5.37588	5.45759	2.69953	3.36479	6.47723	1.70962	7.09799	0.738428	low
GSM972136	10.6849	0	5.62589	6.43299	5.09992	1.89115	3.36016	5.83469	2.13699	7.23063	0.584861	low
GSM972149	10.8493	0	5.21181	5.69843	4.71603	2.06054	3.90956	5.28352	1.58804	6.91726	0.673566	low
GSM972407	10.8493	0	5.28686	6.11006	5.5309	1.9615	3.63087	6.40787	1.7352	8.40296	0.7883	low
TCGA-DM-A1D0	10.8877	0	4.95365	5.86369	6.20973	2.07364	3.66339	5.80466	1.5101	6.34169	0.6632	low
GSM972508	11.0137	0	5.71141	6.2686	5.22532	2.04198	3.64799	6.59941	1.69368	8.25766	0.736758	low
GSM1681356	11.0137	0	5.03612	4.87661	4.11343	5.99361	3.37189	5.5782	1.30594	7.67118	0.690282	low
GSM972145	11.0959	0	5.15453	5.37681	5.42001	3.19845	3.18087	6.98092	1.57497	7.6905	0.513062	low
GSM972147	11.5068	0	5.77283	5.61416	6.08376	2.20027	3.27067	6.81803	1.42487	7.62372	0.786244	low
GSM972363	11.5068	0	4.9897	5.11404	6.6874	2.01799	3.56314	6.86446	1.48653	7.47623	0.90921	low
GSM972360	11.589	0	4.60776	5.59231	6.10422	1.66361	3.74853	6.18745	1.6564	6.89172	0.627658	low
TCGA-DM-A282	11.5973	0	5.2055	5.48641	4.48845	2.02919	3.87162	5.5447	1.43405	6.63844	0.524142	low
GSM1681354	11.6712	0	5.62417	4.4797	5.12264	6.17745	3.53882	5.74002	1.37837	6.88014	1.3364	high
TCGA-DM-A1D9	11.6986	0	5.62111	5.30167	5.50326	2.36966	4.23418	6.29119	2.0768	7.32665	1.41641	high
GSM972417	12	0	4.71136	6.63784	5.45828	3.17383	3.78775	5.98723	2.02485	7.01998	0.541475	low
GSM972503	12	0	4.99095	5.41352	5.52774	5.17287	3.26152	5.33082	2.7713	7.12298	1.21053	high
GSM972395	12.0822	0	5.35202	5.81335	4.96177	2.89478	3.33659	7.14863	1.54102	7.37283	0.379119	low
TCGA-CK-4948	12.3342	0	5.43624	6.12844	6.27711	2.3882	3.8321	6.44283	1.48501	7.80666	1.05997	high
GSM972076	12.5753	0	4.62593	5.25989	4.79103	2.21606	3.14589	5.29869	1.46431	7.03485	0.396715	low
GSM972143	12.6575	0	6.24295	5.88277	5.1405	1.98904	4.50039	6.31631	1.62442	7.75109	1.51894	high
GSM972072	14.137	0	5.48911	5.60994	5.23989	7.12594	3.34023	5.43051	2.13572	7.76423	1.57856	high
GSM972067	15.0411	1	4.9294	5.63747	6.80516	2.8072	3.53425	5.76233	2.04558	7.70323	1.45836	high
GSM972071	15.0411	0	5.73897	6.40181	5.05862	2.19028	3.23217	5.98385	1.90765	7.76777	0.60557	low
GSM972189	15.7808	0	6.29365	5.86131	5.81026	2.0174	3.38388	6.43956	1.65232	8.04804	1.14785	high
GSM972069	16.5205	0	6.13063	5.95624	4.9531	2.46624	3.51219	5.8199	1.59216	7.18013	0.786433	low
